# Supplementary material for: 1-(4-Bromo­phen­yl)-3-(3-chloro­propan­oyl)thio­urea
Source: Acta Crystallogr Sect E Struct Rep Online. 2014 May 21;70(Pt 6):o685. doi: 10.1107/S1600536814011209 (PMC4051006; doi:10.1107/S1600536814011209)
Supplement: Supplementary file 1 [file e-70-0o685-sup1.cif]

##############################################################################
#                                                                            #
# This CIF contains the data in a paper accepted for publication in          #
# Acta Crystallographica Section E. It conforms to the requirements of       #
# Notes for Authors for Acta Crystallographica Section E, and has been       #
# peer reviewed under the auspices of the IUCr Commission on Journals.       #
#                                                                            #
# Full details of the Crystallographic Information File format               #
# are given in the paper "The Crystallographic Information File (CIF):       #
# a New Standard Archive File for Crystallography" by S. R. Hall, F. H.      #
# Allen and I. D. Brown [Acta Cryst. (1991), A47, 655-685].                  #
#                                                                            #
# The current version of the core CIF dictionary is obtainable from          #
# ftp://ftp.iucr.org/pub/cif_core.dic.                                       #
#                                                                            #
# Software is freely available for graphical display of the structure(s)     #
# in this CIF. For information consult the CIF software page                 #
# http://www.iucr.org/resources/cif/software.                                #
#                                                                            #
# This file may be used for bona fide research purposes within the           #
# scientific community so long as proper attribution is given to the journal # 
# article from which it was obtained.                                        #
#                                                                            #
##############################################################################
data_global
_audit_creation_method     'form.cif (version 2.0)'
_journal_data_validation_number     ?
_journal_date_recd_electronic     2014-04-25
_journal_date_accepted     2014-05-15
_journal_name_full     'Acta Crystallographica, Section E'
_journal_year     2014
_journal_volume     70
_journal_issue      6
_journal_page_first     o685
_journal_page_last     o685
_journal_paper_category     QO
_journal_paper_doi     10.1107/S1600536814011209
_journal_coeditor_code     RK2427
_publ_contact_author_name     'Fadzil, Adibatul H.'
_publ_contact_author_address
;
Faculty of Applied Sciences
Universiti Teknologi MARA (UiTM)
40450 Shah Alam
Selangor D.E. Malaysia
;
_publ_contact_author_email     'adibatul@salam.uitm.edu.my'
_publ_contact_author_fax     '+63-5544562'
_publ_contact_author_phone     '+60-55443878'
_publ_section_title
;
1-(4-Bromophenyl)-3-(3-chloropropanoyl)thiourea
;
loop_
    _publ_author_name
    _publ_author_footnote
    _publ_author_address
    'Hamza M. Abosadiya' ?
;
School of Chemical Sciences and Food Technology,
Universiti Kebangsaan Malaysia,
43600 Bangi,
Selangor D.E. Malaysia
;
    'Siti Aishah Hasbullah' ?
;
School of Chemical Sciences and Food Technology,
Universiti Kebangsaan Malaysia,
43600 Bangi,
Selangor D.E. Malaysia
;
    'Bohari M. Yamin' ?
;
Low Carbon Research Group,
School of Chemical Sciences and Food Technology,
Universiti Kebangsaan Malaysia,
43600 Bangi,
Selangor D.E. Malaysia
;
    'Adibatul H. Fadzil' ?
;
Faculty of Applied Sciences,
Universiti Teknologi MARA (UiTM),
40450 Shah Alam,
Selangor D.E. Malaysia
;
data_I
_audit_creation_method     SHELXL-97
_database_code_depnum_ccdc_archive     'CCDC 1003286'
_chemical_name_systematic
;
1-(4-Bromophenyl)-3-(3-chloropropanoyl)thiourea
;
_chemical_name_common     ?
_chemical_formula_moiety     'C10 H10 Br Cl N2 O S'
_chemical_formula_sum     'C10 H10 Br Cl N2 O S'
_chemical_formula_iupac     'C10 H10 Br Cl N2 O S'
_chemical_formula_weight     321.62
_chemical_melting_point     ?
_symmetry_cell_setting     triclinic
_symmetry_space_group_name_H-M     'P -1'
_symmetry_space_group_name_Hall     '-P 1'
loop_
    _symmetry_equiv_pos_as_xyz
    'x, y, z'
    '-x, -y, -z'
_cell_length_a     5.3899(4)
_cell_length_b     8.3705(5)
_cell_length_c     13.7369(8)
_cell_angle_alpha     91.209(2)
_cell_angle_beta     96.417(2)
_cell_angle_gamma     92.731(2)
_cell_volume     614.96(7)
_cell_formula_units_Z     2
_cell_measurement_reflns_used     7910
_cell_measurement_theta_min     2.9
_cell_measurement_theta_max     25.9
_cell_measurement_temperature     296(2)
_exptl_crystal_description     'block'
_exptl_crystal_colour     'colourless'
_exptl_crystal_size_max     0.46
_exptl_crystal_size_mid     0.45
_exptl_crystal_size_min     0.15
_exptl_crystal_density_diffrn     1.737
_exptl_crystal_density_meas     ?
_exptl_crystal_density_method     'not measured'
_exptl_crystal_F_000     320
_exptl_absorpt_coefficient_mu     3.709
_exptl_absorpt_correction_type     multi-scan
_exptl_absorpt_process_details     '(<i>SADABS</i>; Bruker, 2009)'
_exptl_absorpt_correction_T_min     0.2803
_exptl_absorpt_correction_T_max     0.6062
_exptl_special_details
;
;
_diffrn_ambient_temperature     296(2)
_diffrn_radiation_type     'MoK\a'
_diffrn_radiation_wavelength     0.71073
_diffrn_radiation_source     'fine-focus sealed tube'
_diffrn_radiation_monochromator     'graphite'
_diffrn_measurement_device_type     'Bruker SMART APEX CCD'
_diffrn_measurement_method     '\w scans'
_diffrn_detector_area_resol_mean     83.66
_diffrn_reflns_number     11958
_diffrn_reflns_av_R_equivalents     0.1288
_diffrn_reflns_av_sigmaI/netI     0.0579
_diffrn_reflns_theta_min     2.99
_diffrn_reflns_theta_max     25.99
_diffrn_reflns_theta_full     25.99
_diffrn_measured_fraction_theta_max     0.997
_diffrn_measured_fraction_theta_full     0.997
_diffrn_reflns_limit_h_min     -6
_diffrn_reflns_limit_h_max     6
_diffrn_reflns_limit_k_min     -10
_diffrn_reflns_limit_k_max     10
_diffrn_reflns_limit_l_min     -16
_diffrn_reflns_limit_l_max     16
_diffrn_standards_number     0
_diffrn_standards_interval_count     0
_diffrn_standards_interval_time     0
_diffrn_standards_decay_%     0
_refine_special_details
;
 Refinement of <i>F</i>^2^ against ALL reflections. The weighted
 <i>R</i>-factor <i>wR</i> and goodness of fit <i>S</i> are based on
 <i>F</i>^2^, conventional <i>R</i>-factors <i>R</i> are based on <i>F</i>,
 with <i>F</i> set to zero for negative <i>F</i>^2^. The threshold expression
 of <i>F</i>^2^ > \s(<i>F</i>^2^) is used only for calculating
 <i>R</i>-factors(gt) <i>etc</i>. and is not relevant to the choice of
 reflections for refinement. <i>R</i>-factors based on <i>F</i>^2^ are
 statistically about twice as large as those based on <i>F</i>, and
 <i>R</i>-factors based on ALL data will be even larger.
;
_reflns_number_total     2405
_reflns_number_gt     2053
_reflns_threshold_expression     I>2\s(I)
_refine_ls_structure_factor_coef     Fsqd
_refine_ls_matrix_type     full
_refine_ls_R_factor_all     0.0534
_refine_ls_R_factor_gt     0.0427
_refine_ls_wR_factor_gt     0.0996
_refine_ls_wR_factor_ref     0.1106
_refine_ls_goodness_of_fit_ref     1.109
_refine_ls_restrained_S_all     1.108
_refine_ls_number_reflns     2405
_refine_ls_number_parameters     154
_refine_ls_number_restraints     2
_refine_ls_hydrogen_treatment     mixed
_refine_ls_weighting_scheme     calc
_refine_ls_weighting_details
         'calc w=1/[\s^2^(Fo^2^)+(0.0381P)^2^+0.5365P] where P=(Fo^2^+2Fc^2^)/3'
_atom_sites_solution_hydrogens     geom
_atom_sites_solution_primary     direct
_atom_sites_solution_secondary     difmap
_refine_ls_shift/su_max     0.001
_refine_ls_shift/su_mean     0.000
_refine_diff_density_max     0.437
_refine_diff_density_min     -0.674
_refine_ls_extinction_method     '<i>SHELXL97</i> (Sheldrick, 2008)'
_refine_ls_extinction_coef     0.067(5)
_refine_ls_extinction_expression
                                  'Fc^*^=kFc[1+0.001xFc^2^\l^3^/sin(2\q)]^-1/4^'
loop_
    _atom_type_symbol
    _atom_type_description
    _atom_type_scat_dispersion_real
    _atom_type_scat_dispersion_imag
    _atom_type_scat_source
    'C' 'C' 0.0033 0.0016
                         'International Tables Vol C Tables 4.2.6.8 and 6.1.1.4'
    'H' 'H' 0.0000 0.0000
                         'International Tables Vol C Tables 4.2.6.8 and 6.1.1.4'
    'N' 'N' 0.0061 0.0033
                         'International Tables Vol C Tables 4.2.6.8 and 6.1.1.4'
    'O' 'O' 0.0106 0.0060
                         'International Tables Vol C Tables 4.2.6.8 and 6.1.1.4'
    'S' 'S' 0.1246 0.1234
                         'International Tables Vol C Tables 4.2.6.8 and 6.1.1.4'
    'Cl' 'Cl' 0.1484 0.1585
                         'International Tables Vol C Tables 4.2.6.8 and 6.1.1.4'
    'Br' 'Br' -0.2901 2.4595
                         'International Tables Vol C Tables 4.2.6.8 and 6.1.1.4'
_computing_data_collection     '<i>SMART</i> (Bruker, 2009)'
_computing_cell_refinement     '<i>SAINT</i> (Bruker, 2009)'
_computing_data_reduction     '<i>SAINT</i> (Bruker, 2009)'
_computing_structure_solution     '<i>SHELXS97</i> (Sheldrick, 2008)'
_computing_structure_refinement     '<i>SHELXL97</i> (Sheldrick, 2008)'
_computing_molecular_graphics     '<i>SHELXTL</i> (Sheldrick, 2008)'
_computing_publication_material
                             'SHELXTL (Sheldrick, 2008) and PLATON (Spek, 2009)'
loop_
    _atom_site_type_symbol
    _atom_site_label
    _atom_site_fract_x
    _atom_site_fract_y
    _atom_site_fract_z
    _atom_site_U_iso_or_equiv
    _atom_site_adp_type
    _atom_site_calc_flag
    _atom_site_refinement_flags
    _atom_site_occupancy
    _atom_site_symmetry_multiplicity
    _atom_site_disorder_assembly
    _atom_site_disorder_group
    Br Br1 0.28574(8) 0.63531(5) 1.11594(3) 0.0559(2) Uani d . 1 1 . .
    Cl Cl1 0.8887(2) 1.50961(14) 0.64873(11) 0.0707(4) Uani d . 1 1 . .
    S S1 0.40834(18) 0.83621(11) 0.60404(6) 0.0447(3) Uani d . 1 1 . .
    O O1 1.0855(5) 1.1309(3) 0.74807(18) 0.0481(7) Uani d . 1 1 . .
    N N1 0.7900(5) 1.0463(3) 0.6239(2) 0.0348(6) Uani d D 1 1 . .
    N N2 0.7069(6) 0.9295(4) 0.7667(2) 0.0387(7) Uani d D 1 1 . .
    C C1 1.1700(7) 1.4130(4) 0.6359(3) 0.0457(9) Uani d . 1 1 . .
    H H1A 1.2690 1.4749 0.5939 0.055 Uiso calc R 1 1 . .
    H H1B 1.2667 1.4073 0.6996 0.055 Uiso calc R 1 1 . .
    C C2 1.1149(7) 1.2461(4) 0.5923(3) 0.0429(9) Uani d . 1 1 . .
    H H2A 1.2689 1.2024 0.5759 0.051 Uiso calc R 1 1 . .
    H H2B 1.0022 1.2509 0.5324 0.051 Uiso calc R 1 1 . .
    C C3 0.9979(7) 1.1373(4) 0.6630(3) 0.0371(8) Uani d . 1 1 . .
    C C4 0.6423(6) 0.9385(4) 0.6716(2) 0.0313(7) Uani d . 1 1 . .
    C C5 0.5977(6) 0.8495(4) 0.8422(2) 0.0332(7) Uani d . 1 1 . .
    C C6 0.3732(7) 0.7605(5) 0.8312(3) 0.0450(9) Uani d . 1 1 . .
    H H6 0.2838 0.7447 0.7695 0.054 Uiso calc R 1 1 . .
    C C7 0.2820(7) 0.6947(5) 0.9131(3) 0.0452(9) Uani d . 1 1 . .
    H H7 0.1311 0.6347 0.9066 0.054 Uiso calc R 1 1 . .
    C C8 0.4156(7) 0.7187(4) 1.0035(3) 0.0382(8) Uani d . 1 1 . .
    C C9 0.6388(7) 0.8042(5) 1.0150(3) 0.0485(9) Uani d . 1 1 . .
    H H9 0.7287 0.8193 1.0766 0.058 Uiso calc R 1 1 . .
    C C10 0.7283(7) 0.8680(5) 0.9334(3) 0.0481(10) Uani d . 1 1 . .
    H H10 0.8818 0.9251 0.9405 0.058 Uiso calc R 1 1 . .
    H H1 0.742(7) 1.058(5) 0.5620(10) 0.041(10) Uiso d D 1 1 . .
    H H2 0.835(5) 0.990(4) 0.791(3) 0.057(13) Uiso d D 1 1 . .
loop_
    _atom_site_aniso_label
    _atom_site_aniso_U_11
    _atom_site_aniso_U_22
    _atom_site_aniso_U_33
    _atom_site_aniso_U_12
    _atom_site_aniso_U_13
    _atom_site_aniso_U_23
    Br1 0.0605(3) 0.0655(3) 0.0444(3) -0.0072(2) 0.0209(2) 0.0123(2)
    Cl1 0.0667(7) 0.0585(7) 0.0908(9) 0.0081(6) 0.0226(6) 0.0126(6)
    S1 0.0513(6) 0.0445(5) 0.0338(5) -0.0216(4) -0.0061(4) 0.0080(4)
    O1 0.0475(15) 0.0584(16) 0.0349(14) -0.0235(13) -0.0007(11) 0.0039(12)
    N1 0.0375(15) 0.0362(14) 0.0288(14) -0.0128(12) 0.0007(12) 0.0049(12)
    N2 0.0387(16) 0.0433(16) 0.0315(15) -0.0178(13) 0.0003(12) 0.0068(12)
    C1 0.043(2) 0.0406(19) 0.052(2) -0.0126(16) 0.0040(17) 0.0059(17)
    C2 0.041(2) 0.046(2) 0.041(2) -0.0149(16) 0.0104(16) 0.0050(16)
    C3 0.0387(19) 0.0356(17) 0.0367(19) -0.0070(14) 0.0072(15) 0.0016(14)
    C4 0.0354(17) 0.0270(15) 0.0308(16) -0.0041(13) 0.0025(13) 0.0032(12)
    C5 0.0355(17) 0.0333(16) 0.0303(16) -0.0046(14) 0.0031(13) 0.0057(13)
    C6 0.045(2) 0.051(2) 0.0366(19) -0.0174(17) 0.0007(15) 0.0018(16)
    C7 0.042(2) 0.050(2) 0.042(2) -0.0175(17) 0.0049(16) 0.0050(17)
    C8 0.0416(19) 0.0400(18) 0.0353(18) 0.0004(15) 0.0137(15) 0.0062(14)
    C9 0.046(2) 0.065(2) 0.0323(18) -0.0089(19) -0.0012(16) 0.0070(17)
    C10 0.039(2) 0.066(2) 0.036(2) -0.0209(18) -0.0008(15) 0.0054(18)
_geom_special_details
;
 All s.u.'s (except the s.u. in the dihedral angle between two l.s. planes)
 are estimated using the full covariance matrix. The cell s.u.'s are taken
 into account individually in the estimation of s.u.'s in distances, angles
 and torsion angles; correlations between s.u.'s in cell parameters are only
 used when they are defined by crystal symmetry. An approximate (isotropic)
 treatment of cell s.u.'s is used for estimating s.u.'s involving l.s. planes.
;
loop_
    _geom_bond_atom_site_label_1
    _geom_bond_atom_site_label_2
    _geom_bond_site_symmetry_2
    _geom_bond_distance
    _geom_bond_publ_flag
    Br1 C8 . 1.898(3) ?
    Cl1 C1 . 1.776(4) ?
    S1 C4 . 1.669(3) ?
    O1 C3 . 1.213(4) ?
    N1 C3 . 1.375(4) ?
    N1 C4 . 1.397(4) ?
    N1 H1 . 0.869(10) ?
    N2 C4 . 1.319(4) ?
    N2 C5 . 1.414(4) ?
    N2 H2 . 0.864(10) ?
    C1 C2 . 1.511(5) ?
    C1 H1A . 0.9700 ?
    C1 H1B . 0.9700 ?
    C2 C3 . 1.514(4) ?
    C2 H2A . 0.9700 ?
    C2 H2B . 0.9700 ?
    C5 C10 . 1.369(5) ?
    C5 C6 . 1.382(5) ?
    C6 C7 . 1.391(5) ?
    C6 H6 . 0.9300 ?
    C7 C8 . 1.370(5) ?
    C7 H7 . 0.9300 ?
    C8 C9 . 1.362(5) ?
    C9 C10 . 1.376(5) ?
    C9 H9 . 0.9300 ?
    C10 H10 . 0.9300 ?
loop_
    _geom_angle_atom_site_label_1
    _geom_angle_atom_site_label_2
    _geom_angle_atom_site_label_3
    _geom_angle_site_symmetry_1
    _geom_angle_site_symmetry_3
    _geom_angle
    _geom_angle_publ_flag
    C3 N1 C4 . . 128.1(3) ?
    C3 N1 H1 . . 117(2) ?
    C4 N1 H1 . . 115(2) ?
    C4 N2 C5 . . 133.1(3) ?
    C4 N2 H2 . . 116(3) ?
    C5 N2 H2 . . 111(3) ?
    C2 C1 Cl1 . . 110.8(3) ?
    C2 C1 H1A . . 109.5 ?
    Cl1 C1 H1A . . 109.5 ?
    C2 C1 H1B . . 109.5 ?
    Cl1 C1 H1B . . 109.5 ?
    H1A C1 H1B . . 108.1 ?
    C1 C2 C3 . . 111.3(3) ?
    C1 C2 H2A . . 109.4 ?
    C3 C2 H2A . . 109.4 ?
    C1 C2 H2B . . 109.4 ?
    C3 C2 H2B . . 109.4 ?
    H2A C2 H2B . . 108.0 ?
    O1 C3 N1 . . 123.0(3) ?
    O1 C3 C2 . . 121.5(3) ?
    N1 C3 C2 . . 115.5(3) ?
    N2 C4 N1 . . 114.9(3) ?
    N2 C4 S1 . . 127.4(2) ?
    N1 C4 S1 . . 117.7(2) ?
    C10 C5 C6 . . 119.1(3) ?
    C10 C5 N2 . . 115.2(3) ?
    C6 C5 N2 . . 125.7(3) ?
    C5 C6 C7 . . 119.4(3) ?
    C5 C6 H6 . . 120.3 ?
    C7 C6 H6 . . 120.3 ?
    C8 C7 C6 . . 119.7(3) ?
    C8 C7 H7 . . 120.1 ?
    C6 C7 H7 . . 120.1 ?
    C9 C8 C7 . . 121.3(3) ?
    C9 C8 Br1 . . 118.9(3) ?
    C7 C8 Br1 . . 119.7(3) ?
    C8 C9 C10 . . 118.6(4) ?
    C8 C9 H9 . . 120.7 ?
    C10 C9 H9 . . 120.7 ?
    C5 C10 C9 . . 121.8(3) ?
    C5 C10 H10 . . 119.1 ?
    C9 C10 H10 . . 119.1 ?
loop_
    _geom_torsion_atom_site_label_1
    _geom_torsion_atom_site_label_2
    _geom_torsion_atom_site_label_3
    _geom_torsion_atom_site_label_4
    _geom_torsion_site_symmetry_1
    _geom_torsion_site_symmetry_2
    _geom_torsion_site_symmetry_3
    _geom_torsion_site_symmetry_4
    _geom_torsion
    _geom_torsion_publ_flag
    Cl1 C1 C2 C3 . . . . -68.4(4) ?
    C4 N1 C3 O1 . . . . 2.0(6) ?
    C4 N1 C3 C2 . . . . -178.8(3) ?
    C1 C2 C3 O1 . . . . -47.9(5) ?
    C1 C2 C3 N1 . . . . 132.9(3) ?
    C5 N2 C4 N1 . . . . 173.3(4) ?
    C5 N2 C4 S1 . . . . -6.9(6) ?
    C3 N1 C4 N2 . . . . 3.1(5) ?
    C3 N1 C4 S1 . . . . -176.7(3) ?
    C4 N2 C5 C10 . . . . 178.7(4) ?
    C4 N2 C5 C6 . . . . -3.0(7) ?
    C10 C5 C6 C7 . . . . 1.4(6) ?
    N2 C5 C6 C7 . . . . -176.8(4) ?
    C5 C6 C7 C8 . . . . -0.1(6) ?
    C6 C7 C8 C9 . . . . -0.9(6) ?
    C6 C7 C8 Br1 . . . . 177.8(3) ?
    C7 C8 C9 C10 . . . . 0.4(6) ?
    Br1 C8 C9 C10 . . . . -178.3(3) ?
    C6 C5 C10 C9 . . . . -1.9(7) ?
    N2 C5 C10 C9 . . . . 176.5(4) ?
    C8 C9 C10 C5 . . . . 1.0(7) ?
loop_
    _geom_hbond_atom_site_label_D
    _geom_hbond_atom_site_label_H
    _geom_hbond_atom_site_label_A
    _geom_hbond_site_symmetry_D
    _geom_hbond_site_symmetry_H
    _geom_hbond_site_symmetry_A
    _geom_hbond_distance_DH
    _geom_hbond_distance_HA
    _geom_hbond_distance_DA
    _geom_hbond_angle_DHA
    _geom_hbond_publ_flag
    N2 H2 O1 . . 1_555 0.87(3) 1.90(3) 2.623(4) 140(4) yes
    C6 H6 S1 . . 1_555 0.93 2.56 3.222(4) 128 yes
    N1 H1 S1 . . 2_676 0.870(16) 2.53(2) 3.376(3) 166(4) yes
    C2 H2B S1 . . 2_676 0.97 2.79 3.707(4) 157 yes
    C9 H9 O1 . . 2_777 0.93 2.52 3.444(5) 172 yes
_iucr_refine_instructions_details
;
TITL bmy105_0m in P-1
CELL 0.71073 5.3899 8.3705 13.7369 91.209 96.417 92.731
ZERR 2.00 0.0004 0.0005 0.0008 0.002 0.002 0.002
LATT 1
SFAC C  H  N  O  S  Cl Br
UNIT 20  20  4  2  2  2  2
OMIT -3 52
L.S. 20
ACTA
BOND $H
FMAP 2
PLAN 10
SIZE 0.46 0.45 0.15
HTAB
CONF
DFIX 0.87 0.01 N1 H1 N2 H2
TEMP 23.000
WGHT    0.038100    0.536500
EXTI    0.066796
FVAR       0.40041
BR1   7    0.285745    0.635310    1.115937    11.00000    0.06046    0.06553 =
         0.04443    0.01226    0.02090   -0.00719
CL1   6    0.888694    1.509610    0.648728    11.00000    0.06669    0.05845 =
         0.09083    0.01260    0.02257    0.00807
S1    5    0.408342    0.836214    0.604042    11.00000    0.05127    0.04451 =
         0.03380    0.00804   -0.00607   -0.02159
O1    4    1.085525    1.130873    0.748071    11.00000    0.04746    0.05838 =
         0.03487    0.00389   -0.00068   -0.02345
N1    3    0.790038    1.046311    0.623903    11.00000    0.03751    0.03621 =
         0.02880    0.00486    0.00066   -0.01281
N2    3    0.706913    0.929524    0.766727    11.00000    0.03872    0.04328 =
         0.03150    0.00679    0.00030   -0.01777
C1    1    1.170036    1.412970    0.635884    11.00000    0.04255    0.04059 =
         0.05232    0.00591    0.00402   -0.01262
AFIX  23
H1A   2    1.268988    1.474917    0.593904    11.00000   -1.20000
H1B   2    1.266683    1.407274    0.699555    11.00000   -1.20000
AFIX   0
C2    1    1.114920    1.246110    0.592314    11.00000    0.04119    0.04574 =
         0.04144    0.00502    0.01040   -0.01494
AFIX  23
H2A   2    1.268926    1.202395    0.575918    11.00000   -1.20000
H2B   2    1.002184    1.250871    0.532361    11.00000   -1.20000
AFIX   0
C3    1    0.997867    1.137291    0.663048    11.00000    0.03871    0.03564 =
         0.03670    0.00158    0.00719   -0.00705
C4    1    0.642327    0.938455    0.671623    11.00000    0.03538    0.02704 =
         0.03077    0.00317    0.00254   -0.00412
C5    1    0.597708    0.849499    0.842215    11.00000    0.03549    0.03333 =
         0.03026    0.00573    0.00305   -0.00456
C6    1    0.373206    0.760507    0.831199    11.00000    0.04459    0.05097 =
         0.03659    0.00181    0.00066   -0.01740
AFIX  43
H6    2    0.283844    0.744744    0.769538    11.00000   -1.20000
AFIX   0
C7    1    0.282048    0.694715    0.913131    11.00000    0.04159    0.05026 =
         0.04196    0.00496    0.00488   -0.01749
AFIX  43
H7    2    0.131101    0.634733    0.906560    11.00000   -1.20000
AFIX   0
C8    1    0.415612    0.718678    1.003521    11.00000    0.04157    0.03997 =
         0.03531    0.00618    0.01370    0.00043
C9    1    0.638777    0.804238    1.014989    11.00000    0.04565    0.06529 =
         0.03225    0.00696   -0.00124   -0.00885
AFIX  43
H9    2    0.728686    0.819275    1.076596    11.00000   -1.20000
AFIX   0
C10   1    0.728338    0.867959    0.933424    11.00000    0.03864    0.06620 =
         0.03619    0.00544   -0.00084   -0.02093
AFIX  43
H10   2    0.881800    0.925120    0.940474    11.00000   -1.20000
AFIX   0
H1    2    0.742063    1.057578    0.562029    11.00000    0.04102
H2    2    0.835020    0.989698    0.790610    11.00000    0.05690
HKLF 4 1 1 0 0 0 1 0 0 0 1
REM  bmy105_0m in P-1
REM R1 =  0.0427 for   2053 Fo > 4sig(Fo)  and  0.0534 for all   2405 data
REM    154 parameters refined using      2 restraints
END
WGHT      0.0381      0.5365
REM Highest difference peak  0.437,  deepest hole -0.674,  1-sigma level  0.099
Q1    1   0.3893  0.5590  1.1803  11.00000  0.05    0.44
Q2    1   0.7841  1.4616  0.6045  11.00000  0.05    0.38
Q3    1   0.1779  0.7009  1.0687  11.00000  0.05    0.34
Q4    1   0.4647  0.6206  1.1979  11.00000  0.05    0.31
Q5    1   0.4518  0.6944  1.2005  11.00000  0.05    0.30
Q6    1   0.1860  0.6790  1.1775  11.00000  0.05    0.27
Q7    1   0.2943  0.9236  0.5560  11.00000  0.05    0.27
Q8    1   0.2586  0.8730  0.5412  11.00000  0.05    0.26
Q9    1   0.4156  0.6614  0.7609  11.00000  0.05    0.24
Q10   1   0.9864  1.4491  0.7009  11.00000  0.05    0.24
;
