# Supplementary material for: 1-(4-Bromo­phen­yl)-3-(3-chloro­propan­oyl)thio­urea
Source: Acta Crystallogr Sect E Struct Rep Online. 2014 May 21;70(Pt 6):o685. doi: 10.1107/S1600536814011209 (PMC4051006; doi:10.1107/S1600536814011209)
Supplement: Supplementary file 2 [file e-70-0o685-Isup2.hkl]

# 
# h,k,l, Fc-squared, Fo-squared, sigma(Fo-squared) and status flag 
# 
data_I
_shelx_title ' bmy105_0m in P-1' 
_shelx_refln_list_code          4 
_shelx_F_calc_maximum      161.30 
_exptl_crystal_F_000       320.00 
_reflns_d_resolution_high  0.8108 
 
loop_ 
 _symmetry_equiv_pos_as_xyz 
 'x, y, z' 
 '-x, -y, -z' 
 
_cell_length_a     5.3899 
_cell_length_b     8.3705 
_cell_length_c    13.7369 
_cell_angle_alpha  91.209 
_cell_angle_beta   96.417 
_cell_angle_gamma  92.731 
 
_shelx_F_squared_multiplier     1.000 
 
loop_ 
 _refln_index_h 
 _refln_index_k 
 _refln_index_l 
 _refln_F_squared_calc 
 _refln_F_squared_meas 
 _refln_F_squared_sigma 
 _refln_observed_status 
   1   0   0      278.74      318.96      5.81 o 
   2   0   0     2755.10     2922.41     56.98 o 
   3   0   0      893.25      956.23     22.74 o 
   4   0   0       36.94       36.33      4.09 o 
   5   0   0       79.80       68.18      7.64 o 
   6   0   0       66.27       52.16      8.40 o 
  -6   1   0       10.76       11.77      6.04 o 
  -5   1   0       61.06       55.03      6.79 o 
  -4   1   0       29.20       30.40      3.77 o 
  -3   1   0      386.16      422.54     17.52 o 
  -2   1   0     4032.54     4243.56    131.32 o 
  -1   1   0     3547.15     3146.74    222.97 o 
   1   1   0      157.62      159.66      8.46 o 
   2   1   0      489.44      524.52      9.34 o 
   3   1   0       97.60       75.99      4.72 o 
   4   1   0        8.30        8.82      1.76 o 
   5   1   0      558.70      509.51     16.76 o 
   6   1   0       14.97       19.21      7.92 o 
  -6   2   0       30.64       41.99      3.81 o 
  -5   2   0        0.51        0.17      5.27 o 
  -4   2   0      700.19      626.05     49.37 o 
  -3   2   0     1744.86     1524.03    105.49 o 
  -2   2   0      909.34      911.41     53.20 o 
  -1   2   0    11224.19    10073.39    818.69 o 
   0   2   0      127.08      139.83      2.16 o 
   1   2   0      847.28      987.93      8.94 o 
   2   2   0      172.73      186.18      3.40 o 
   3   2   0      191.23      159.51      2.26 o 
   4   2   0      998.77      989.81     16.50 o 
   5   2   0      135.46      135.41     10.08 o 
   6   2   0      201.35      195.34     17.65 o 
  -6   3   0       25.59       31.30      2.81 o 
  -5   3   0      124.49      134.16     23.91 o 
  -4   3   0      305.83      269.61     30.06 o 
  -3   3   0      695.33      657.89     71.82 o 
  -2   3   0     2239.43     2039.93    207.63 o 
  -1   3   0      168.68      153.84      8.42 o 
   0   3   0      238.24      248.16      5.41 o 
   1   3   0      168.67      189.08      2.52 o 
   2   3   0     2106.13     2160.25     60.63 o 
   3   3   0       26.76       46.53      2.45 o 
   4   3   0      779.15      736.27     14.34 o 
   5   3   0       87.24      103.85      7.16 o 
   6   3   0        7.39       19.89      6.61 o 
  -6   4   0        3.29        6.31      3.97 o 
  -5   4   0        0.62        3.22      4.71 o 
  -4   4   0      287.87      278.50     30.30 o 
  -3   4   0      130.86      139.79     18.05 o 
  -2   4   0      113.59      101.69      6.64 o 
  -1   4   0        0.82        1.27      1.46 o 
   0   4   0     1313.75     1321.40     54.88 o 
   1   4   0     1125.96     1260.00     24.47 o 
   2   4   0     1310.08     1313.35     47.63 o 
   3   4   0     1236.83     1085.99     52.99 o 
   4   4   0      156.50      150.43      4.84 o 
   5   4   0       24.33       28.99      3.37 o 
  -5   5   0        9.82        6.63      7.27 o 
  -4   5   0      177.62      187.67     24.64 o 
  -3   5   0        1.06        0.38      1.44 o 
  -2   5   0      402.46      371.06     28.18 o 
  -1   5   0      157.34      143.76      6.87 o 
   0   5   0        2.18        0.68      1.11 o 
   1   5   0     2041.50     2107.28     70.73 o 
   2   5   0       34.26       25.69      1.35 o 
   3   5   0       69.03       45.85      7.06 o 
   4   5   0       52.08       73.70      4.45 o 
   5   5   0       21.82       29.09      3.72 o 
  -5   6   0       20.82       19.13      6.84 o 
  -4   6   0       57.23       64.01     11.34 o 
  -3   6   0      107.42      100.12     10.11 o 
  -2   6   0        2.82       -0.36      2.46 o 
  -1   6   0      504.27      478.78     19.33 o 
   0   6   0      419.07      405.57     29.35 o 
   1   6   0      272.07      274.89     12.79 o 
   2   6   0       58.65       67.57      5.61 o 
   3   6   0       35.45       35.51      3.14 o 
   4   6   0       33.50       40.48      4.43 o 
   5   6   0       58.63       85.42     13.94 o 
  -5   7   0       44.67       56.22     11.07 o 
  -4   7   0       12.38       12.25      2.16 o 
  -3   7   0       21.80       28.09      3.41 o 
  -2   7   0      167.99      161.66      8.93 o 
  -1   7   0        4.88        7.08      1.35 o 
   0   7   0      160.46      155.80      8.79 o 
   1   7   0        0.80       -0.55      1.76 o 
   2   7   0      450.16      423.10     21.53 o 
   3   7   0        1.29        4.13      3.37 o 
   4   7   0      111.48      154.31     10.52 o 
  -4   8   0        7.53        4.17      2.25 o 
  -3   8   0       23.26       15.00      2.78 o 
  -2   8   0        4.08        2.38      2.42 o 
  -1   8   0       60.00       63.20      6.73 o 
   0   8   0      131.11      147.63      7.27 o 
   1   8   0       69.83       79.39      7.73 o 
   2   8   0       21.70       25.39      2.11 o 
   3   8   0       98.99      106.45      9.06 o 
  -3   9   0       25.67       22.25      3.25 o 
  -2   9   0       31.97       32.15      3.73 o 
  -1   9   0        7.51        4.58      3.32 o 
   0   9   0      207.71      234.66     11.18 o 
   1   9   0      175.22      183.71     10.96 o 
   2   9   0       37.73       41.20      4.81 o 
  -1  10   0       46.58       53.27      6.05 o 
   0  10   0       54.96       47.73      5.64 o 
   1  10   0        0.20        6.48      3.55 o 
  -1 -10   1       62.13       73.79      9.63 o 
   0 -10   1        8.70       27.42      8.63 o 
   1 -10   1        5.31       -1.75      3.33 o 
  -2  -9   1        5.90       11.18      2.38 o 
  -1  -9   1       12.44       16.08      2.62 o 
   0  -9   1        0.65        3.18      1.87 o 
   1  -9   1        0.16       -2.84      2.80 o 
   2  -9   1       31.06       47.39      6.19 o 
   3  -9   1        5.81        3.26      4.27 o 
  -3  -8   1        3.56        5.26      3.31 o 
  -2  -8   1       17.06       22.29      2.82 o 
  -1  -8   1      360.08      345.59     16.50 o 
   0  -8   1       88.63       95.24      4.28 o 
   1  -8   1      157.46      180.62     11.58 o 
   2  -8   1      111.58      101.36      8.29 o 
   3  -8   1       47.33       51.71      7.21 o 
   4  -8   1        5.26       -1.25      3.80 o 
  -4  -7   1       60.13       68.24     10.20 o 
  -3  -7   1       67.28       56.97      5.58 o 
  -2  -7   1      199.33      202.14     10.30 o 
  -1  -7   1      661.74      656.70     23.56 o 
   0  -7   1       25.44       24.74      3.34 o 
   1  -7   1      957.76     1004.54     28.77 o 
   2  -7   1        5.54        5.09      3.19 o 
   3  -7   1       17.14       17.10      1.94 o 
   4  -7   1       12.31       12.92      3.60 o 
   5  -7   1        0.34       -1.24      3.12 o 
  -5  -6   1       18.07       27.30      5.85 o 
  -4  -6   1      101.87       89.77      9.76 o 
  -3  -6   1       81.44       87.82      6.00 o 
  -2  -6   1       57.90       63.05      4.03 o 
  -1  -6   1      711.88      734.60     22.11 o 
   0  -6   1      216.50      196.17      9.07 o 
   1  -6   1      105.30      103.18      5.38 o 
   2  -6   1        1.91        2.65      2.38 o 
   3  -6   1       60.45       53.02      6.86 o 
   4  -6   1       27.46       34.00      4.70 o 
   5  -6   1        1.10       -0.64      5.10 o 
  -5  -5   1      248.14      266.43     14.43 o 
  -4  -5   1        0.73        4.21      3.53 o 
  -3  -5   1     1254.58     1146.05     48.49 o 
  -2  -5   1      630.89      668.81     28.57 o 
  -1  -5   1       10.58        9.15      1.14 o 
   0  -5   1      750.30      700.03     29.34 o 
   1  -5   1      519.74      495.71     18.00 o 
   2  -5   1       37.85       35.99      5.00 o 
   3  -5   1       27.07       20.80      3.95 o 
   4  -5   1       63.98       56.66      7.76 o 
   5  -5   1      126.40      165.44     28.95 o 
  -5  -4   1      101.69      124.05      5.12 o 
  -4  -4   1      207.20      222.49      5.15 o 
  -3  -4   1      813.82      743.13     42.88 o 
  -2  -4   1      574.04      587.24     18.74 o 
  -1  -4   1       15.76       15.11      0.87 o 
   0  -4   1     1452.69     1381.97     52.12 o 
   1  -4   1       26.56       32.59      2.71 o 
   2  -4   1      364.66      347.32     25.16 o 
   3  -4   1      629.41      573.79     68.44 o 
   4  -4   1        4.98        5.15      4.92 o 
   5  -4   1      104.22      126.21     23.57 o 
   6  -4   1        8.67       11.16      4.03 o 
  -6  -3   1       47.77       82.79     17.62 o 
  -5  -3   1        7.84       18.91      3.75 o 
  -4  -3   1       54.20       53.92      7.28 o 
  -3  -3   1      116.01      122.33      3.24 o 
  -2  -3   1      620.23      589.18     24.47 o 
  -1  -3   1      595.61      588.52      8.29 o 
   0  -3   1     1066.30     1085.69     22.44 o 
   1  -3   1     1605.01     1314.14     92.78 o 
   2  -3   1      692.47      540.06     67.73 o 
   3  -3   1      575.32      518.99     57.76 o 
   4  -3   1      230.27      221.23     23.85 o 
   5  -3   1       61.69       59.82     10.07 o 
   6  -3   1        4.24       10.78      4.12 o 
  -6  -2   1        4.82       16.76      3.97 o 
  -5  -2   1      135.35      132.91      6.27 o 
  -4  -2   1        0.55        3.89      3.99 o 
  -3  -2   1     1536.98     1557.23     11.96 o 
  -2  -2   1      150.42      175.33      5.94 o 
  -1  -2   1     6740.62     7136.06    158.42 o 
   0  -2   1      104.59      106.17      3.08 o 
   1  -2   1       17.07       19.16      2.83 o 
   2  -2   1     2590.36     2396.38    196.92 o 
   3  -2   1       86.69       68.61      9.88 o 
   4  -2   1       63.75       57.95      6.21 o 
   5  -2   1       39.92       34.67      2.14 o 
   6  -2   1       25.87       30.18      3.29 o 
  -6  -1   1        6.55       12.76      7.49 o 
  -5  -1   1       66.88       58.49      7.65 o 
  -4  -1   1      355.32      323.39     12.24 o 
  -3  -1   1     2189.45     2123.18     55.04 o 
  -2  -1   1      675.86      717.29     18.88 o 
  -1  -1   1       39.00       34.84      1.26 o 
   1  -1   1     1128.21      974.19     80.12 o 
   2  -1   1     1286.53     1298.43     67.22 o 
   3  -1   1      132.79      156.84     19.47 o 
   4  -1   1      567.48      602.16     13.96 o 
   5  -1   1       75.73       74.92      3.25 o 
   6  -1   1        0.09       -0.75      2.98 o 
  -6   0   1       65.18       70.71     11.42 o 
  -5   0   1       88.33       83.45     13.64 o 
  -4   0   1     1176.52     1111.64     18.51 o 
  -3   0   1        8.45       10.94      0.80 o 
  -2   0   1     2687.73     3052.39     32.06 o 
  -1   0   1       24.77       27.91      1.36 o 
   1   0   1     8208.94     7447.87    292.18 o 
   2   0   1     1285.10     1356.44     40.44 o 
   3   0   1     2925.82     3236.96     99.70 o 
   4   0   1        4.57        4.71      1.11 o 
   5   0   1      194.90      181.78      9.01 o 
   6   0   1       23.57       24.08      6.60 o 
  -6   1   1      214.91      212.23     21.75 o 
  -5   1   1      212.40      188.28     15.35 o 
  -4   1   1      497.73      487.39      5.05 o 
  -3   1   1       61.70       70.70      1.55 o 
  -2   1   1      205.34      236.20      6.68 o 
  -1   1   1      535.09      517.74     39.28 o 
   1   1   1    10257.03     9519.57    367.09 o 
   2   1   1      472.43      515.60     10.13 o 
   3   1   1      410.57      416.50     14.33 o 
   4   1   1      557.78      543.35     18.68 o 
   5   1   1       37.57       35.71      8.51 o 
   6   1   1       59.89       48.80      8.50 o 
  -6   2   1        8.18       12.08      3.25 o 
  -5   2   1       71.83       72.54     17.64 o 
  -4   2   1       78.28       67.01      2.68 o 
  -3   2   1      234.26      198.77     14.78 o 
  -2   2   1      767.41      668.79     47.19 o 
  -1   2   1    26016.51    24135.61   2505.66 o 
   0   2   1     8896.36     8033.84    421.86 o 
   1   2   1     3719.19     4144.08     73.70 o 
   2   2   1     5048.92     5748.12    118.12 o 
   3   2   1      398.48      412.69      7.38 o 
   4   2   1       64.59       76.24      5.11 o 
   5   2   1        0.78        7.49      2.91 o 
   6   2   1       42.78       52.98     18.50 o 
  -6   3   1        2.99       12.63      3.38 o 
  -5   3   1        3.46        7.54      5.46 o 
  -4   3   1       28.04       30.99      5.93 o 
  -3   3   1       34.61       29.74      3.67 o 
  -2   3   1     1306.56     1264.55     87.99 o 
  -1   3   1      417.36      439.82     25.67 o 
   0   3   1     5143.07     5250.07    204.93 o 
   1   3   1      375.51      418.65      9.92 o 
   2   3   1        6.98        9.68      1.46 o 
   3   3   1       87.84       96.16      2.54 o 
   4   3   1       75.38       91.07      5.41 o 
   5   3   1       78.34       90.86      9.84 o 
   6   3   1       27.42       40.50      6.19 o 
  -6   4   1        0.70        8.79      5.49 o 
  -5   4   1       86.46       72.86     21.77 o 
  -4   4   1      185.69      190.33     17.02 o 
  -3   4   1       55.67       56.77      9.72 o 
  -2   4   1     5569.50     5302.10    344.64 o 
  -1   4   1     1806.14     1654.47    112.61 o 
   0   4   1      703.33      660.60     32.17 o 
   1   4   1      128.94      130.69      4.76 o 
   2   4   1      419.19      450.59     13.60 o 
   3   4   1      438.84      460.96     20.11 o 
   4   4   1        1.94       16.88      4.95 o 
   5   4   1      521.58      507.50      6.01 o 
  -5   5   1       60.25       56.25     15.19 o 
  -4   5   1       20.22       18.39      2.69 o 
  -3   5   1     1427.11     1456.95     92.63 o 
  -2   5   1        7.10        6.43      1.13 o 
  -1   5   1       21.88       41.13      9.51 o 
   0   5   1      154.92      134.27      8.28 o 
   1   5   1       10.06        7.83      0.92 o 
   2   5   1       30.66       31.10      2.78 o 
   3   5   1      526.13      494.91     16.59 o 
   4   5   1      416.62      401.81     19.60 o 
   5   5   1        0.10        6.99      5.86 o 
  -5   6   1       42.91       60.31     15.99 o 
  -4   6   1        9.87       10.64      3.46 o 
  -3   6   1      145.14      134.36     12.75 o 
  -2   6   1       49.29       51.54      4.82 o 
  -1   6   1       35.59       48.80      2.71 o 
   0   6   1      150.73      137.92      5.17 o 
   1   6   1        9.43        9.78      1.43 o 
   2   6   1     1907.95     1959.96    108.21 o 
   3   6   1       20.36       27.38      2.34 o 
   4   6   1      210.12      189.76      8.87 o 
   5   6   1       16.52       24.80      6.55 o 
  -5   7   1        6.42        9.17      2.85 o 
  -4   7   1       77.88       84.44      9.22 o 
  -3   7   1       14.31       13.48      2.95 o 
  -2   7   1        1.88        1.76      2.15 o 
  -1   7   1       44.44       39.08      4.89 o 
   0   7   1      382.16      373.68     14.67 o 
   1   7   1      229.59      227.78     13.06 o 
   2   7   1       77.69       93.50     10.11 o 
   3   7   1      194.20      165.72     12.69 o 
   4   7   1      126.36      147.98     12.87 o 
  -4   8   1       19.17       15.13      3.60 o 
  -3   8   1        0.16       -3.78      2.52 o 
  -2   8   1       38.03       40.19      3.41 o 
  -1   8   1      144.78      145.76     10.46 o 
   0   8   1       13.18       18.87      3.86 o 
   1   8   1      112.76      117.19     10.91 o 
   2   8   1        0.24        1.92      2.09 o 
   3   8   1        0.82        8.91      2.94 o 
  -3   9   1        7.51       -5.08      3.39 o 
  -2   9   1       22.39       10.33      3.89 o 
  -1   9   1       56.07       56.34      6.07 o 
   0   9   1       98.85      107.05     14.35 o 
   1   9   1       65.31       78.15      8.99 o 
   2   9   1        1.38        6.40      2.86 o 
  -1  10   1        0.16       -4.97      3.31 o 
   0  10   1       18.99       23.21      5.57 o 
   1  10   1        0.07        1.29      3.44 o 
  -1 -10   2      130.27      139.87      9.62 o 
   0 -10   2      171.45      223.38      8.89 o 
   1 -10   2       18.08       13.70      2.28 o 
  -2  -9   2      257.02      262.14     19.02 o 
  -1  -9   2        1.71        4.30      2.16 o 
   0  -9   2       50.44       59.74      6.98 o 
   1  -9   2        5.51        3.62      2.61 o 
   2  -9   2        6.25        4.14      2.94 o 
   3  -9   2        0.97       -6.10      4.07 o 
  -3  -8   2       35.75       43.56      2.45 o 
  -2  -8   2      479.20      456.15     23.33 o 
  -1  -8   2      291.54      314.83     21.18 o 
   0  -8   2       34.35       27.65      4.76 o 
   1  -8   2       47.30       56.61      6.22 o 
   2  -8   2        0.54       -3.53      4.08 o 
   3  -8   2       35.00       36.04      4.48 o 
   4  -8   2        2.65       -4.52      3.01 o 
  -4  -7   2        7.22       11.43      3.14 o 
  -3  -7   2      520.61      497.94     22.78 o 
  -2  -7   2      119.27      125.31      4.52 o 
  -1  -7   2       26.92       27.46      3.07 o 
   0  -7   2        9.65        4.14      1.53 o 
   1  -7   2       11.88       11.33      3.92 o 
   2  -7   2      159.54      169.94      7.69 o 
   3  -7   2      180.12      183.34     11.01 o 
   4  -7   2      104.61      119.26      8.68 o 
  -5  -6   2      140.64      144.71      9.37 o 
  -4  -6   2      123.48      132.28     11.59 o 
  -3  -6   2      354.13      346.39     16.94 o 
  -2  -6   2      416.91      395.28     18.58 o 
  -1  -6   2       50.28       48.08      2.26 o 
   0  -6   2      263.58      250.25     13.30 o 
   1  -6   2       34.86       34.62      3.45 o 
   2  -6   2      949.29      996.10     36.75 o 
   3  -6   2        0.59       -0.51      2.29 o 
   4  -6   2       23.75       28.44      3.74 o 
   5  -6   2        1.54       -2.67      4.38 o 
  -5  -5   2       22.10       29.85      5.75 o 
  -4  -5   2       14.18       20.40      3.12 o 
  -3  -5   2       13.36       13.66      3.48 o 
  -2  -5   2      590.98      605.46     19.41 o 
  -1  -5   2      216.50      238.60      4.88 o 
   0  -5   2     2164.31     2101.08    107.80 o 
   1  -5   2     1037.30     1013.89     50.05 o 
   2  -5   2      448.24      396.25     25.76 o 
   3  -5   2       54.39       51.76      5.33 o 
   4  -5   2        3.20       -2.00      2.83 o 
   5  -5   2       14.56       19.94      6.13 o 
  -5  -4   2        0.32       12.64      4.04 o 
  -4  -4   2       81.04       84.08      7.76 o 
  -3  -4   2       11.26       12.96      2.84 o 
  -2  -4   2      533.80      534.41     10.39 o 
  -1  -4   2     1888.25     2056.76     25.00 o 
   0  -4   2       64.60       56.85      3.68 o 
   1  -4   2     2024.84     1899.11    118.25 o 
   2  -4   2       86.44       77.54      6.55 o 
   3  -4   2       35.24       40.62      4.89 o 
   4  -4   2        3.60       -0.04      3.94 o 
   5  -4   2       45.94       39.44     10.24 o 
   6  -4   2       35.99       52.11     13.70 o 
  -6  -3   2       76.47      102.77      9.17 o 
  -5  -3   2       22.90       36.15      6.15 o 
  -4  -3   2      999.16      947.54     32.88 o 
  -3  -3   2     1254.62     1308.96     31.37 o 
  -2  -3   2     1309.40     1415.08     32.15 o 
  -1  -3   2     4675.82     5397.90     71.32 o 
   0  -3   2      189.23      174.39      4.68 o 
   1  -3   2      195.32      168.07      8.48 o 
   2  -3   2        5.04        6.03      1.62 o 
   3  -3   2        4.06       -0.76      1.20 o 
   4  -3   2      452.79      405.69     39.31 o 
   5  -3   2       65.00       73.69     10.55 o 
   6  -3   2       45.28       61.00      8.90 o 
  -6  -2   2       13.59       24.48      7.77 o 
  -5  -2   2      198.39      179.29     18.42 o 
  -4  -2   2      842.78      822.72     15.12 o 
  -3  -2   2      255.60      249.74      2.78 o 
  -2  -2   2     2164.44     2320.88     82.81 o 
  -1  -2   2      259.75      300.73      5.71 o 
   0  -2   2      148.47      147.18      5.71 o 
   1  -2   2     1747.53     1814.32    108.30 o 
   2  -2   2      483.69      446.72     28.82 o 
   3  -2   2      368.88      335.68     26.73 o 
   4  -2   2      443.06      403.18     34.08 o 
   5  -2   2       95.18      109.07      3.19 o 
   6  -2   2        2.98        1.34      4.64 o 
  -6  -1   2        5.06       12.81      5.96 o 
  -5  -1   2      102.05       92.73      8.05 o 
  -4  -1   2      288.25      267.71      9.68 o 
  -3  -1   2      389.95      402.53     13.50 o 
  -2  -1   2     1321.53     1368.64     39.02 o 
  -1  -1   2      354.11      412.70      6.46 o 
   0  -1   2     1150.63     1186.73     73.47 o 
   1  -1   2     2170.17     1615.23    188.93 o 
   2  -1   2       34.27       40.10      2.04 o 
   3  -1   2     3443.69     3612.83    173.00 o 
   4  -1   2        2.08        2.13      1.60 o 
   5  -1   2       12.81       15.46      1.86 o 
   6  -1   2       17.34       18.13      2.69 o 
  -6   0   2      103.17      104.70     18.36 o 
  -5   0   2      169.36      150.29     12.06 o 
  -4   0   2      117.33      105.67      3.96 o 
  -3   0   2      367.21      354.27      6.91 o 
  -2   0   2     2699.70     2997.08     44.48 o 
  -1   0   2      599.65      636.21     15.51 o 
   0   0   2        8.66        6.75      2.34 o 
   1   0   2     5907.44     5459.43    169.74 o 
   2   0   2     1082.32     1200.51     44.01 o 
   3   0   2      250.32      237.52      6.82 o 
   4   0   2        4.56        6.48      1.27 o 
   5   0   2       31.06       25.87      2.16 o 
   6   0   2       24.15       26.23      4.23 o 
  -6   1   2        3.84        5.91      8.39 o 
  -5   1   2      124.33      120.91      7.60 o 
  -4   1   2       19.76       19.53      1.88 o 
  -3   1   2     1401.40     1421.35     46.04 o 
  -2   1   2       18.52       15.55      1.23 o 
  -1   1   2     4655.54     3734.99    408.31 o 
   0   1   2       11.98       13.05      0.72 o 
   1   1   2       23.70       23.15      1.66 o 
   2   1   2      841.80      862.46     20.15 o 
   3   1   2      464.99      479.89     20.00 o 
   4   1   2       62.54       55.38      5.62 o 
   5   1   2       12.78        5.24      3.97 o 
   6   1   2       24.32       29.35      7.47 o 
  -6   2   2       13.01        8.39      3.89 o 
  -5   2   2      222.79      230.22     30.60 o 
  -4   2   2      237.06      219.66     17.62 o 
  -3   2   2     2103.16     2040.99    136.64 o 
  -2   2   2      410.46      350.43     23.38 o 
  -1   2   2      857.65      877.42     52.01 o 
   0   2   2     6762.27     6125.99    292.30 o 
   1   2   2      421.56      468.18      9.19 o 
   2   2   2     2946.06     3125.80     95.29 o 
   3   2   2       13.23       11.04      2.56 o 
   4   2   2      327.81      299.65      8.94 o 
   5   2   2      236.40      239.32      8.36 o 
   6   2   2        0.63        8.75      3.38 o 
  -6   3   2      118.26      114.04      9.12 o 
  -5   3   2       74.07       83.14     24.23 o 
  -4   3   2      135.58      112.05      9.21 o 
  -3   3   2       10.39       10.70      1.41 o 
  -2   3   2      154.38      153.55     10.14 o 
  -1   3   2       39.22       34.33      2.92 o 
   0   3   2     1170.23     1107.98     55.65 o 
   1   3   2       27.54       35.12      1.29 o 
   2   3   2      533.02      562.37     13.54 o 
   3   3   2     1024.24     1069.73     23.64 o 
   4   3   2      224.43      228.29      3.64 o 
   5   3   2      161.92      174.46     11.52 o 
   6   3   2       16.38       33.75      8.46 o 
  -5   4   2        3.32        4.25      2.93 o 
  -4   4   2      107.37      105.41     10.32 o 
  -3   4   2      205.43      197.61     15.49 o 
  -2   4   2      648.26      602.49     37.71 o 
  -1   4   2     3416.36     2980.08    206.30 o 
   0   4   2        5.48        2.11      1.33 o 
   1   4   2     5805.20     6652.48    294.20 o 
   2   4   2      477.94      511.15     22.87 o 
   3   4   2       49.67       59.48      3.19 o 
   4   4   2      143.29      178.82      7.86 o 
   5   4   2        2.48       19.18      5.90 o 
  -5   5   2        3.64       -1.98      3.72 o 
  -4   5   2        9.83        5.89      4.03 o 
  -3   5   2       11.98       14.81      2.04 o 
  -2   5   2      671.12      645.52     47.97 o 
  -1   5   2     1635.13     1554.31    129.24 o 
   0   5   2      626.48      615.27     31.50 o 
   1   5   2       59.05       58.79      2.37 o 
   2   5   2      286.72      288.21     19.43 o 
   3   5   2      114.73      106.84      6.74 o 
   4   5   2       19.07       31.16      3.24 o 
   5   5   2        5.15       19.39      4.07 o 
  -5   6   2        1.38       -1.95      5.76 o 
  -4   6   2       24.27       34.37      5.46 o 
  -3   6   2      432.52      401.76     25.93 o 
  -2   6   2     1483.06     1373.93     98.59 o 
  -1   6   2       56.76       44.43      6.85 o 
   0   6   2      510.76      530.65     26.55 o 
   1   6   2      527.09      541.51     27.17 o 
   2   6   2       34.12       26.26      3.40 o 
   3   6   2       52.50       44.98      7.03 o 
   4   6   2      159.39      186.34     12.64 o 
   5   6   2       71.22       61.98      4.57 o 
  -5   7   2        6.08        3.33      5.22 o 
  -4   7   2      168.71      190.68     11.93 o 
  -3   7   2      126.84      119.25     10.91 o 
  -2   7   2      140.71      151.99     13.05 o 
  -1   7   2       70.71       69.57      7.48 o 
   0   7   2       80.90       70.53      2.85 o 
   1   7   2       10.80        7.94      1.65 o 
   2   7   2        4.02        8.73      2.08 o 
   3   7   2      202.42      197.97     17.69 o 
   4   7   2        0.52       10.85      5.21 o 
  -4   8   2       17.51       10.01      3.20 o 
  -3   8   2      100.48       86.90      5.14 o 
  -2   8   2        0.52       -0.35      3.87 o 
  -1   8   2        1.24        1.79      3.13 o 
   0   8   2       66.96       58.50      8.21 o 
   1   8   2      250.90      255.94     18.76 o 
   2   8   2       15.72        8.81      1.95 o 
   3   8   2      229.65      227.85     20.07 o 
  -3   9   2        0.40       -3.74      2.49 o 
  -2   9   2        4.03       -5.35      4.82 o 
  -1   9   2        1.16       -2.99      3.47 o 
   0   9   2       28.34       24.93      4.02 o 
   1   9   2        0.30        1.67      3.92 o 
   2   9   2      243.36      254.76     26.72 o 
  -1  10   2        3.08       -1.42      3.93 o 
   0  10   2       84.54      105.90     16.43 o 
  -1 -10   3        0.02        4.66      2.63 o 
   0 -10   3       29.10       31.86      3.45 o 
   1 -10   3        0.30        1.79      2.43 o 
  -2  -9   3        1.71        6.15      2.54 o 
  -1  -9   3        0.94        1.32      2.28 o 
   0  -9   3      130.48      137.66      4.35 o 
   1  -9   3       14.92       22.48      2.75 o 
   2  -9   3       58.24       57.44      5.97 o 
   3  -9   3       15.95       11.66      4.83 o 
  -3  -8   3        3.78        8.38      2.40 o 
  -2  -8   3       61.28       49.93      4.38 o 
  -1  -8   3      602.86      636.78     29.96 o 
   0  -8   3       18.27       14.56      1.98 o 
   1  -8   3      284.58      293.06     10.98 o 
   2  -8   3      163.94      177.23     11.71 o 
   3  -8   3        3.46       -0.77      2.91 o 
   4  -8   3        8.47        7.35      4.12 o 
  -4  -7   3        4.27        8.06      2.16 o 
  -3  -7   3      125.72      112.11      5.28 o 
  -2  -7   3        8.75       13.32      2.23 o 
  -1  -7   3      334.86      322.59     10.70 o 
   0  -7   3      311.27      283.86     14.36 o 
   1  -7   3        1.16        1.19      2.42 o 
   2  -7   3       32.13       41.18      4.20 o 
   3  -7   3       26.74       34.26      3.93 o 
   4  -7   3       50.08       48.80      4.94 o 
  -5  -6   3       61.42       69.61     12.51 o 
  -4  -6   3       27.80       26.56      4.55 o 
  -3  -6   3      314.02      271.93     12.08 o 
  -2  -6   3     2967.13     3140.48     98.53 o 
  -1  -6   3        1.01        1.04      1.50 o 
   0  -6   3      794.81      765.66     34.33 o 
   1  -6   3      155.26      152.76      8.13 o 
   2  -6   3        2.11        1.15      1.82 o 
   3  -6   3       11.08       10.32      1.82 o 
   4  -6   3       86.37       83.27      8.51 o 
   5  -6   3        8.20        2.11      5.08 o 
  -5  -5   3       19.57       25.03      5.21 o 
  -4  -5   3      758.51      662.71     29.93 o 
  -3  -5   3     1003.79      983.79     51.31 o 
  -2  -5   3      442.97      440.72      8.63 o 
  -1  -5   3       60.49       66.55      2.51 o 
   0  -5   3      641.53      654.02     25.43 o 
   1  -5   3      287.49      290.53     15.74 o 
   2  -5   3       30.79       37.65      4.73 o 
   3  -5   3      987.09     1014.56     42.85 o 
   4  -5   3        0.16       -1.91      3.14 o 
   5  -5   3       43.71       55.74     13.55 o 
  -5  -4   3      401.63      409.43     12.19 o 
  -4  -4   3      440.28      390.90     16.20 o 
  -3  -4   3      199.99      193.36     10.27 o 
  -2  -4   3        0.59        1.16      1.11 o 
  -1  -4   3      224.88      256.44      3.66 o 
   0  -4   3       17.39       17.90      2.88 o 
   1  -4   3     1126.03     1086.57     68.53 o 
   2  -4   3      489.00      453.80     24.24 o 
   3  -4   3      293.02      289.20     10.51 o 
   4  -4   3      142.06      152.18     27.54 o 
   5  -4   3       18.51        8.94      5.28 o 
  -6  -3   3        5.05       13.27      6.73 o 
  -5  -3   3      236.20      206.21     20.39 o 
  -4  -3   3      422.48      393.18      9.06 o 
  -3  -3   3      542.82      565.44     15.27 o 
  -2  -3   3       55.63       63.72      2.56 o 
  -1  -3   3      158.58      170.24      2.75 o 
   0  -3   3     3875.23     3922.86    192.73 o 
   1  -3   3      136.92      135.22      9.74 o 
   2  -3   3     3135.17     3158.27    152.60 o 
   3  -3   3       92.81       89.01      9.47 o 
   4  -3   3       22.79       19.67      5.67 o 
   5  -3   3       48.26       48.24      8.14 o 
   6  -3   3        8.93       10.40      3.20 o 
  -6  -2   3      106.85      117.41     18.60 o 
  -5  -2   3       32.70       32.98      5.15 o 
  -4  -2   3       17.97       22.92      3.17 o 
  -3  -2   3      104.06       98.30      2.15 o 
  -2  -2   3      556.53      547.21     14.94 o 
  -1  -2   3     3063.63     3302.63     64.15 o 
   0  -2   3     8807.37     7830.09    513.91 o 
   1  -2   3     1690.53     1630.74     99.66 o 
   2  -2   3      416.67      511.24     38.31 o 
   3  -2   3       32.13       23.09      3.27 o 
   4  -2   3        3.10        1.44      1.47 o 
   5  -2   3       98.23      103.09      3.13 o 
   6  -2   3        1.87        2.34      6.97 o 
  -6  -1   3       49.52       58.28      9.29 o 
  -5  -1   3      174.29      167.56      7.36 o 
  -4  -1   3      494.89      485.28     10.49 o 
  -3  -1   3     1239.03     1338.88     35.57 o 
  -2  -1   3     1958.69     2177.67     50.22 o 
  -1  -1   3     7685.48     7230.07    148.90 o 
   0  -1   3       27.42       22.02      1.22 o 
   1  -1   3      656.99      649.44     41.69 o 
   2  -1   3      148.31      150.57      8.15 o 
   3  -1   3       52.65       39.99      2.37 o 
   4  -1   3      423.43      452.20     18.47 o 
   5  -1   3       68.99       59.83      3.25 o 
   6  -1   3       63.28       71.87      8.45 o 
  -6   0   3       19.49       22.19      9.42 o 
  -5   0   3      248.42      236.09     11.52 o 
  -4   0   3        6.06        8.26      3.82 o 
  -3   0   3     1971.99     2107.31     53.09 o 
  -2   0   3     1630.49     1831.07     25.09 o 
  -1   0   3     3433.68     3549.20     82.08 o 
   0   0   3     1259.87     1026.48     69.78 o 
   1   0   3       14.19       23.03      0.71 o 
   2   0   3      117.24      120.73     12.12 o 
   3   0   3       77.26       82.05      4.32 o 
   4   0   3      880.77      882.09     34.26 o 
   5   0   3        5.39        7.47      1.72 o 
   6   0   3       19.45       17.73      7.09 o 
  -6   1   3       53.95       46.29      6.57 o 
  -5   1   3      148.28      136.34      8.05 o 
  -4   1   3      823.42      839.17     32.28 o 
  -3   1   3      328.84      340.93     14.84 o 
  -2   1   3      696.72      740.51     30.80 o 
  -1   1   3      115.64      114.03      8.97 o 
   0   1   3      655.07      640.28     46.83 o 
   1   1   3      271.24      243.35      5.04 o 
   2   1   3     3979.02     4066.18    171.05 o 
   3   1   3     1089.37     1066.38     29.94 o 
   4   1   3      170.12      165.32     10.40 o 
   5   1   3        7.34        8.11      6.20 o 
   6   1   3       10.40       12.48      4.43 o 
  -6   2   3       76.02       64.45      8.36 o 
  -5   2   3       14.48       10.94      6.74 o 
  -4   2   3      316.79      296.55     38.63 o 
  -3   2   3       10.43       14.98      3.60 o 
  -2   2   3      447.58      405.55     28.77 o 
  -1   2   3       59.50       65.61      2.72 o 
   0   2   3      988.37     1025.57     58.39 o 
   1   2   3     2531.66     2631.06     87.86 o 
   2   2   3       32.29       38.16      1.64 o 
   3   2   3     1072.12     1067.55     37.07 o 
   4   2   3        2.40        0.33      2.49 o 
   5   2   3       19.85       17.48      5.66 o 
   6   2   3       12.28       13.55      5.86 o 
  -6   3   3        6.45        9.67      7.05 o 
  -5   3   3      119.26      115.41     19.69 o 
  -4   3   3      159.20      130.85     12.43 o 
  -3   3   3      124.85      106.69      9.75 o 
  -2   3   3     1783.07     1766.88    154.60 o 
  -1   3   3      165.11      138.25      7.63 o 
   0   3   3      586.95      597.09     28.56 o 
   1   3   3     3289.74     3489.69    123.70 o 
   2   3   3      129.37      114.20      3.09 o 
   3   3   3       50.31       46.71      2.34 o 
   4   3   3       99.61       98.24      8.08 o 
   5   3   3        2.26       10.02      3.72 o 
  -5   4   3      127.04      126.92     28.19 o 
  -4   4   3      178.20      166.79     13.18 o 
  -3   4   3      330.09      319.86     25.19 o 
  -2   4   3      514.02      464.78     31.69 o 
  -1   4   3     1320.85     1212.60    120.77 o 
   0   4   3     2291.57     2309.07    162.61 o 
   1   4   3      225.85      222.37     12.03 o 
   2   4   3       34.43       39.49      3.30 o 
   3   4   3      155.80      147.22      2.94 o 
   4   4   3      158.99      178.40      3.86 o 
   5   4   3        1.81       14.40      4.09 o 
  -5   5   3       51.64       36.32      7.02 o 
  -4   5   3       15.28       11.27      2.34 o 
  -3   5   3       21.07       21.29      2.08 o 
  -2   5   3       17.66       17.55      1.80 o 
  -1   5   3       57.94       48.88      5.91 o 
   0   5   3       43.90       39.45      1.80 o 
   1   5   3       15.65       17.83      1.59 o 
   2   5   3      442.23      441.19     37.07 o 
   3   5   3      116.58      104.26      7.59 o 
   4   5   3      108.65      119.79      4.74 o 
   5   5   3      149.88      183.20      6.76 o 
  -5   6   3       44.07       56.73     15.34 o 
  -4   6   3       61.79       74.64      8.42 o 
  -3   6   3        0.90        0.97      1.44 o 
  -2   6   3      207.63      180.12     14.65 o 
  -1   6   3      433.04      435.82     35.52 o 
   0   6   3     1030.90     1077.87     76.22 o 
   1   6   3      195.08      189.44      9.84 o 
   2   6   3       43.13       37.00      2.23 o 
   3   6   3      233.27      238.05     27.21 o 
   4   6   3       89.93      105.53      8.33 o 
  -5   7   3        0.13       -0.99      4.71 o 
  -4   7   3       64.75       60.37      9.94 o 
  -3   7   3       73.55       63.43      6.48 o 
  -2   7   3        7.45        3.29      1.85 o 
  -1   7   3      225.21      204.77     19.90 o 
   0   7   3       20.26       17.53      2.97 o 
   1   7   3      334.16      328.62     20.45 o 
   2   7   3      177.10      203.95     17.48 o 
   3   7   3        0.36        2.70      4.23 o 
   4   7   3       13.71       17.82      4.59 o 
  -4   8   3        7.77       -2.22      3.34 o 
  -3   8   3      168.16      140.02     11.13 o 
  -2   8   3       42.84       37.06      6.76 o 
  -1   8   3      300.61      295.58     32.26 o 
   0   8   3      202.71      201.94     20.76 o 
   1   8   3       97.90       98.91     11.55 o 
   2   8   3       41.88       51.13      7.33 o 
   3   8   3        2.53        3.06      3.41 o 
  -3   9   3        8.04        3.40      2.10 o 
  -2   9   3       50.36       43.81      8.11 o 
  -1   9   3        6.48       -0.60      2.00 o 
   0   9   3       10.21        7.70      3.29 o 
   1   9   3       10.29       11.71      3.87 o 
   2   9   3        0.37        6.50      3.89 o 
  -1  10   3       16.02       13.06      5.18 o 
   0  10   3        1.07       -1.61      5.61 o 
   0 -10   4       51.80       57.39      3.96 o 
  -2  -9   4       13.93       18.76      2.88 o 
  -1  -9   4       68.54       69.04      3.33 o 
   0  -9   4       44.81       57.65      4.02 o 
   1  -9   4       97.94      109.42      4.57 o 
   2  -9   4        7.76        7.36      4.31 o 
   3  -9   4       19.85       14.80      4.34 o 
  -3  -8   4      247.94      262.77     11.25 o 
  -2  -8   4       17.53       19.42      2.77 o 
  -1  -8   4       93.19       91.06      4.71 o 
   0  -8   4      259.84      282.31      9.84 o 
   1  -8   4       79.65       75.07      6.98 o 
   2  -8   4        4.23        4.14      3.92 o 
   3  -8   4        3.75       -3.28      2.19 o 
  -4  -7   4      127.99      123.21      8.45 o 
  -3  -7   4        1.32        1.59      2.45 o 
  -2  -7   4      179.68      180.58      5.27 o 
  -1  -7   4        0.10       -2.30      1.77 o 
   0  -7   4      247.52      225.76     12.19 o 
   1  -7   4      157.81      150.37      7.36 o 
   2  -7   4      126.19      126.99      7.02 o 
   3  -7   4       31.87       34.70      5.79 o 
   4  -7   4        2.01       -1.88      2.41 o 
  -5  -6   4       37.52       44.87      4.05 o 
  -4  -6   4      112.76      118.53      8.03 o 
  -3  -6   4       26.09       23.23      2.94 o 
  -2  -6   4      629.58      635.73     17.84 o 
  -1  -6   4      148.19      147.36      3.28 o 
   0  -6   4      821.78      760.15     38.29 o 
   1  -6   4      679.01      686.77     31.28 o 
   2  -6   4        6.32        2.00      1.83 o 
   3  -6   4      129.00      132.82      8.51 o 
   4  -6   4        4.70        3.57      4.15 o 
   5  -6   4       19.65       14.00     11.27 o 
  -5  -5   4       73.43       70.95     12.50 o 
  -4  -5   4        3.37        6.73      2.08 o 
  -3  -5   4       13.95       15.54      1.61 o 
  -2  -5   4       32.02       30.48      3.10 o 
  -1  -5   4     1563.11     1606.39     25.23 o 
   0  -5   4       15.14       19.08      2.43 o 
   1  -5   4      275.27      265.50     15.94 o 
   2  -5   4      628.63      612.52     38.92 o 
   3  -5   4        3.25        0.76      1.29 o 
   4  -5   4      132.81      146.49     15.10 o 
   5  -5   4        7.10        7.45      2.53 o 
  -5  -4   4        3.74       11.20      4.90 o 
  -4  -4   4        0.21        0.90      2.04 o 
  -3  -4   4     3586.80     3583.99    134.99 o 
  -2  -4   4      569.49      548.65     16.13 o 
  -1  -4   4     3216.37     3599.14     73.97 o 
   0  -4   4     1737.97     1843.21    110.15 o 
   1  -4   4      475.01      470.69     32.51 o 
   2  -4   4      167.48      142.64      8.95 o 
   3  -4   4       26.53       20.46      2.68 o 
   4  -4   4      112.89      116.78     10.56 o 
   5  -4   4       80.84       75.86     18.30 o 
  -6  -3   4       31.19       33.50     10.44 o 
  -5  -3   4       83.11       77.07      8.78 o 
  -4  -3   4     1135.68     1101.18     23.59 o 
  -3  -3   4       88.87       77.80      2.94 o 
  -2  -3   4     1683.21     1722.12     53.20 o 
  -1  -3   4     2291.27     2617.44     56.45 o 
   0  -3   4      225.12      245.52     11.40 o 
   1  -3   4      621.13      576.80     43.47 o 
   2  -3   4     1280.38     1379.90     59.65 o 
   3  -3   4      178.89      176.26     13.37 o 
   4  -3   4      158.04      148.91     16.93 o 
   5  -3   4      244.86      255.20     24.67 o 
   6  -3   4       42.67       42.59      5.02 o 
  -6  -2   4      106.72      110.06     16.64 o 
  -5  -2   4       22.18       21.48      3.05 o 
  -4  -2   4     1339.88     1342.84     18.22 o 
  -3  -2   4      633.70      657.52     11.80 o 
  -2  -2   4     1165.86     1300.42     39.06 o 
  -1  -2   4       52.77       60.04      1.84 o 
   0  -2   4      207.33      192.77      9.84 o 
   1  -2   4      925.71      828.95     77.89 o 
   2  -2   4      142.29      136.44     14.26 o 
   3  -2   4     1234.83     1281.57    123.69 o 
   4  -2   4       68.28       60.73      4.28 o 
   5  -2   4       61.09       66.71      6.48 o 
   6  -2   4       29.16       51.65     14.86 o 
  -6  -1   4       61.68       61.65     11.20 o 
  -5  -1   4     1234.13     1162.78     18.65 o 
  -4  -1   4      218.13      210.37      4.29 o 
  -3  -1   4      230.90      262.68      1.98 o 
  -2  -1   4      417.00      461.44      9.36 o 
  -1  -1   4      407.91      372.61     11.02 o 
   0  -1   4      951.93      882.08     53.78 o 
   1  -1   4     7949.63     6903.62    641.48 o 
   2  -1   4     1778.10     1948.42     96.92 o 
   3  -1   4      107.14      117.02      7.15 o 
   4  -1   4      369.83      390.31     14.29 o 
   5  -1   4      274.64      299.33     12.55 o 
   6  -1   4       10.96       18.56      6.70 o 
  -6   0   4        1.36        1.34      2.14 o 
  -5   0   4       52.99       55.36      5.86 o 
  -4   0   4        1.52        1.99      1.34 o 
  -3   0   4        6.97        9.07      1.72 o 
  -2   0   4     1423.26     1684.84     36.12 o 
  -1   0   4     1195.22     1343.22     23.32 o 
   0   0   4    10641.21     7006.63    497.72 o 
   1   0   4      361.69      356.51     10.65 o 
   2   0   4     1332.66     1429.73     50.90 o 
   3   0   4      244.88      255.75      8.19 o 
   4   0   4       22.31       23.77      2.46 o 
   5   0   4        2.01        4.88      1.36 o 
   6   0   4       11.30       12.26      3.41 o 
  -6   1   4        7.76       10.46      3.79 o 
  -5   1   4       88.57       65.79      6.87 o 
  -4   1   4      161.80      168.23      3.23 o 
  -3   1   4        0.06       -0.59      1.80 o 
  -2   1   4     3413.30     3606.34    221.09 o 
  -1   1   4     2210.46     2450.39    140.37 o 
   0   1   4     4680.40     4167.14    304.08 o 
   1   1   4     1596.86     1620.57     55.05 o 
   2   1   4      226.56      231.23      5.35 o 
   3   1   4      435.53      444.44     15.79 o 
   4   1   4       62.69       67.97      7.24 o 
   5   1   4      177.15      164.73     13.69 o 
   6   1   4        0.07       -2.34      3.71 o 
  -6   2   4       38.17       32.96      6.17 o 
  -5   2   4        0.92        0.34      3.33 o 
  -4   2   4      159.45      132.28     16.37 o 
  -3   2   4     1973.07     1919.85    196.59 o 
  -2   2   4     1375.07     1364.28     93.24 o 
  -1   2   4     1211.21     1187.95     83.97 o 
   0   2   4       18.05       16.91      1.15 o 
   1   2   4       15.09       22.99      1.88 o 
   2   2   4       19.02       14.82      0.99 o 
   3   2   4      361.85      350.47      9.96 o 
   4   2   4      103.64       93.56     11.04 o 
   5   2   4       64.87       64.53     10.36 o 
   6   2   4       68.28       64.19     10.91 o 
  -6   3   4       25.87       30.29      4.54 o 
  -5   3   4      172.89      178.75     23.81 o 
  -4   3   4       10.81        5.49      2.57 o 
  -3   3   4      989.71      908.47     74.55 o 
  -2   3   4      403.29      454.34     21.04 o 
  -1   3   4      654.11      705.16     44.87 o 
   0   3   4       49.50       40.63      1.84 o 
   1   3   4      163.60      181.65      6.08 o 
   2   3   4     1331.37     1371.79     41.98 o 
   3   3   4        7.25       14.87      3.06 o 
   4   3   4      356.93      346.59     11.04 o 
   5   3   4       31.67       38.09      2.90 o 
  -5   4   4       25.59       24.57     10.02 o 
  -4   4   4      348.85      348.89     27.01 o 
  -3   4   4      103.22       92.14      6.91 o 
  -2   4   4        5.33        7.06      1.11 o 
  -1   4   4       20.23       19.76      2.72 o 
   0   4   4      117.47      105.58      5.59 o 
   1   4   4      680.79      681.29     31.82 o 
   2   4   4     1592.77     1629.42     56.42 o 
   3   4   4      381.74      342.66     13.16 o 
   4   4   4       66.11       60.02      4.41 o 
   5   4   4        2.15       12.32      3.38 o 
  -5   5   4        4.89        2.89      3.07 o 
  -4   5   4       95.63       93.95     12.20 o 
  -3   5   4      139.14      133.32      8.82 o 
  -2   5   4       26.54       26.76      2.28 o 
  -1   5   4      194.78      144.72     15.41 o 
   0   5   4      817.03      804.54     58.04 o 
   1   5   4     1068.34     1061.27     61.77 o 
   2   5   4        0.22        1.95      1.76 o 
   3   5   4       11.78       15.61      2.06 o 
   4   5   4       49.07       67.92      4.46 o 
   5   5   4       11.36       28.54      4.26 o 
  -5   6   4        4.22        4.91      4.51 o 
  -4   6   4       32.80       41.36      7.50 o 
  -3   6   4      107.89       97.27      6.34 o 
  -2   6   4       95.17       92.73      8.80 o 
  -1   6   4      743.88      707.34     60.41 o 
   0   6   4      221.53      219.67     16.00 o 
   1   6   4      215.05      227.55     10.35 o 
   2   6   4        1.00        4.69      2.74 o 
   3   6   4       13.74       15.13      3.04 o 
   4   6   4       10.28       14.91      3.93 o 
  -4   7   4       29.48       31.53      5.52 o 
  -3   7   4        1.02       -2.78      1.85 o 
  -2   7   4       67.16       54.25      5.44 o 
  -1   7   4        9.82        5.65      1.91 o 
   0   7   4      111.04      112.81     13.14 o 
   1   7   4       23.52       24.58      4.00 o 
   2   7   4        2.85        2.87      2.27 o 
   3   7   4       15.76       11.65      3.37 o 
   4   7   4       75.76      108.75     13.11 o 
  -4   8   4        1.58       -4.78      4.37 o 
  -3   8   4        3.47       -2.58      2.26 o 
  -2   8   4      176.71      174.23     21.59 o 
  -1   8   4        0.68        0.45      2.68 o 
   0   8   4       25.02       22.35      3.60 o 
   1   8   4       16.07       19.40      3.64 o 
   2   8   4       37.23       33.01      4.15 o 
   3   8   4       58.79       62.08      9.12 o 
  -3   9   4       11.61        4.30      2.23 o 
  -2   9   4        3.45       -2.61      3.30 o 
  -1   9   4        1.01       -4.64      4.40 o 
   0   9   4       95.00       98.87     15.74 o 
   1   9   4       40.38       50.53      7.00 o 
   2   9   4        0.01       -0.21      4.31 o 
  -2  -9   5       22.74       27.12      3.34 o 
  -1  -9   5        8.94        6.31      2.53 o 
   0  -9   5       31.66       26.39      3.06 o 
   1  -9   5        4.96        1.23      3.27 o 
   2  -9   5       28.51       39.55      5.89 o 
  -3  -8   5       45.03       36.20      3.18 o 
  -2  -8   5       31.00       29.03      2.82 o 
  -1  -8   5      171.43      161.69      5.53 o 
   0  -8   5      110.00      110.00      3.39 o 
   1  -8   5       25.25       28.82      3.88 o 
   2  -8   5      240.38      277.14     12.17 o 
   3  -8   5       21.78       26.51      3.09 o 
  -4  -7   5        6.60       13.91      2.35 o 
  -3  -7   5       16.72       20.02      4.00 o 
  -2  -7   5       42.27       35.38      2.90 o 
  -1  -7   5      109.37      100.39      5.49 o 
   0  -7   5      123.77      114.31      7.70 o 
   1  -7   5      622.39      715.74     34.41 o 
   2  -7   5       23.69       20.15      3.02 o 
   3  -7   5        4.83        2.95      2.69 o 
   4  -7   5        0.02       -3.51      2.34 o 
  -5  -6   5        3.95        7.04      5.85 o 
  -4  -6   5      333.61      306.98     17.29 o 
  -3  -6   5        8.79        6.62      1.91 o 
  -2  -6   5      116.69      110.48      3.35 o 
  -1  -6   5     1440.87     1522.27     32.78 o 
   0  -6   5      110.05       94.48      6.25 o 
   1  -6   5      414.34      433.29     25.59 o 
   2  -6   5        0.76        1.47      1.71 o 
   3  -6   5        8.10        9.08      3.57 o 
   4  -6   5        1.22       -2.17      1.86 o 
   5  -6   5        5.87       -0.94      5.24 o 
  -5  -5   5       87.92       78.50     12.43 o 
  -4  -5   5        2.09        6.05      2.51 o 
  -3  -5   5      448.33      405.38     14.01 o 
  -2  -5   5      566.40      573.08      7.25 o 
  -1  -5   5      362.90      393.73      7.85 o 
   0  -5   5      126.32      132.02      7.27 o 
   1  -5   5      333.46      342.57     24.77 o 
   2  -5   5       10.37       16.06      3.42 o 
   3  -5   5       19.27       20.47      2.89 o 
   4  -5   5      104.66       97.19     11.74 o 
   5  -5   5       38.59       36.79     10.94 o 
  -5  -4   5      311.99      299.53      8.73 o 
  -4  -4   5      246.70      228.37      6.85 o 
  -3  -4   5      132.46      114.91      5.85 o 
  -2  -4   5     1633.23     1718.08     53.81 o 
  -1  -4   5       24.22       27.98      2.84 o 
   0  -4   5     2584.29     2727.07    167.83 o 
   1  -4   5        6.92        5.44      1.73 o 
   2  -4   5      336.98      323.60     18.73 o 
   3  -4   5      172.87      159.29     14.35 o 
   4  -4   5       26.13       16.79      3.28 o 
   5  -4   5       35.79       40.51      8.19 o 
  -6  -3   5      141.15      147.11     12.56 o 
  -5  -3   5       10.38       12.92      3.81 o 
  -4  -3   5       10.41       11.50      3.36 o 
  -3  -3   5      483.65      476.79     11.63 o 
  -2  -3   5     1320.41     1354.23     36.92 o 
  -1  -3   5        8.46       12.98      0.89 o 
   0  -3   5      647.77      638.06     37.49 o 
   1  -3   5     1324.54     1346.21     86.52 o 
   2  -3   5      598.17      605.59     52.96 o 
   3  -3   5     1082.57     1070.23    142.77 o 
   4  -3   5      113.95      137.04     16.36 o 
   5  -3   5       37.84       37.35     10.07 o 
  -6  -2   5       13.64       27.27     11.50 o 
  -5  -2   5       97.33       98.48      5.65 o 
  -4  -2   5      910.72      927.44     12.36 o 
  -3  -2   5     1418.10     1508.76     21.38 o 
  -2  -2   5     1477.83     1636.47     67.57 o 
  -1  -2   5     5503.27     5520.56    128.54 o 
   0  -2   5     1668.87     1665.04    102.27 o 
   1  -2   5      360.12      290.90     27.47 o 
   2  -2   5      448.03      380.96     37.68 o 
   3  -2   5      146.57      152.69     17.55 o 
   4  -2   5       99.06       90.97      6.56 o 
   5  -2   5       65.07       69.21      6.33 o 
   6  -2   5       45.13       68.98     18.22 o 
  -6  -1   5        2.48        7.14      6.68 o 
  -5  -1   5      117.61      128.51      5.13 o 
  -4  -1   5      252.39      252.30      3.56 o 
  -3  -1   5     1560.39     1639.54     22.21 o 
  -2  -1   5     3022.89     3397.34     96.08 o 
  -1  -1   5      337.71      344.78      4.02 o 
   0  -1   5     2580.04     2338.53    159.87 o 
   1  -1   5       20.38       13.87      1.89 o 
   2  -1   5     1095.39     1116.49     62.75 o 
   3  -1   5       22.26       17.49      2.24 o 
   4  -1   5      567.52      601.88     36.17 o 
   5  -1   5       69.67       73.88      6.44 o 
   6  -1   5        0.22        6.23      8.42 o 
  -6   0   5        3.69        5.99      3.67 o 
  -5   0   5      342.93      323.32     15.43 o 
  -4   0   5     1503.43     1508.49     40.91 o 
  -3   0   5      863.43      951.55     21.54 o 
  -2   0   5      767.66      807.50     40.66 o 
  -1   0   5     2567.54     2585.37     69.63 o 
   0   0   5       12.96       12.47      0.98 o 
   1   0   5      374.73      312.53     15.25 o 
   2   0   5     1604.46     1730.38     60.73 o 
   3   0   5       83.35       90.06      4.19 o 
   4   0   5      139.07      135.50      7.72 o 
   5   0   5      242.81      244.44      9.85 o 
   6   0   5       14.71       20.22      9.28 o 
  -6   1   5      458.53      422.77     20.06 o 
  -5   1   5       17.22       11.23      3.08 o 
  -4   1   5      557.91      551.66     20.10 o 
  -3   1   5      717.54      750.51     42.73 o 
  -2   1   5       58.81       64.90      2.86 o 
  -1   1   5      753.63      773.23     36.11 o 
   0   1   5     1250.09     1192.87     81.53 o 
   1   1   5     3416.03     3433.34    187.64 o 
   2   1   5       68.38       65.36      2.22 o 
   3   1   5     1115.23     1114.69     45.99 o 
   4   1   5     1168.91     1129.08     31.78 o 
   5   1   5        0.91        5.65      4.12 o 
   6   1   5       42.74       38.25      7.28 o 
  -6   2   5       27.05       25.88      5.62 o 
  -5   2   5      128.22      127.16      7.04 o 
  -4   2   5        0.74       -0.31      3.99 o 
  -3   2   5       65.12       66.62      9.41 o 
  -2   2   5      341.90      344.14     21.10 o 
  -1   2   5     2604.61     2509.36    195.07 o 
   0   2   5      348.80      319.47     28.75 o 
   1   2   5     2995.66     3034.92    174.12 o 
   2   2   5     1035.98     1021.25     31.88 o 
   3   2   5        4.65        5.98      1.68 o 
   4   2   5       49.03       58.59      7.36 o 
   5   2   5       12.05       15.10      4.03 o 
  -6   3   5        1.83       -3.65      3.39 o 
  -5   3   5       37.15       39.19      4.18 o 
  -4   3   5       35.39       35.19      7.31 o 
  -3   3   5       25.48       21.56      3.33 o 
  -2   3   5     1507.86     1626.31     71.52 o 
  -1   3   5      882.92      795.98     62.00 o 
   0   3   5     3836.49     3881.25    311.60 o 
   1   3   5      400.68      397.43     21.65 o 
   2   3   5      378.19      363.12     13.08 o 
   3   3   5      776.90      780.68     28.71 o 
   4   3   5       15.37       15.83      2.58 o 
   5   3   5        0.65        5.48      3.57 o 
  -6   4   5        1.40        8.48      6.80 o 
  -5   4   5        0.56       -7.01      5.11 o 
  -4   4   5      184.62      175.17      3.37 o 
  -3   4   5        1.75        3.22      1.07 o 
  -2   4   5     1412.13     1441.64     72.43 o 
  -1   4   5      220.83      216.39     19.72 o 
   0   4   5      238.29      234.67     14.08 o 
   1   4   5       48.83       48.09      3.09 o 
   2   4   5       70.36       72.66      3.69 o 
   3   4   5       21.10       19.82      1.79 o 
   4   4   5        1.06       12.73      2.81 o 
   5   4   5      129.06      138.91      8.64 o 
  -5   5   5       24.36       23.39     11.39 o 
  -4   5   5       70.57       84.64     13.37 o 
  -3   5   5      767.65      831.29     46.35 o 
  -2   5   5      321.19      298.00     18.86 o 
  -1   5   5      169.20      153.34     17.29 o 
   0   5   5       72.58       67.59      4.26 o 
   1   5   5       85.68      103.32      7.86 o 
   2   5   5      135.57      129.74      7.77 o 
   3   5   5      264.79      274.56     16.22 o 
   4   5   5       57.93       81.51      4.04 o 
   5   5   5       10.49       19.88      4.12 o 
  -5   6   5       79.95       97.95     16.25 o 
  -4   6   5        0.94        5.31      3.64 o 
  -3   6   5       43.22       56.34      4.22 o 
  -2   6   5        5.31        3.17      1.40 o 
  -1   6   5       43.16       33.19      7.38 o 
   0   6   5      149.85      137.17     10.79 o 
   1   6   5      119.39      132.94      6.90 o 
   2   6   5      474.29      446.31     52.92 o 
   3   6   5       39.33       38.04      4.18 o 
   4   6   5       55.56       56.63      5.67 o 
  -4   7   5        3.04        5.60      2.06 o 
  -3   7   5        7.72        6.04      1.83 o 
  -2   7   5        3.21       -0.73      1.65 o 
  -1   7   5       26.44       21.76      4.11 o 
   0   7   5      253.91      262.22     22.05 o 
   1   7   5       86.28       83.33      7.14 o 
   2   7   5       38.52       49.15      9.18 o 
   3   7   5      106.01       94.88     18.58 o 
  -4   8   5       17.14       12.09      4.35 o 
  -3   8   5        5.38        0.05      2.01 o 
  -2   8   5       18.16       15.78      3.49 o 
  -1   8   5      174.03      165.12     18.62 o 
   0   8   5       60.33       53.26     11.21 o 
   1   8   5       88.00       88.98     16.96 o 
   2   8   5        1.68        0.79      3.05 o 
   3   8   5       20.16       22.68      5.71 o 
  -2   9   5        0.01       -4.62      4.41 o 
  -1   9   5       77.01       87.07     11.83 o 
   0   9   5       12.69        9.43      3.97 o 
   1   9   5        0.65        2.71      5.90 o 
  -2  -9   6      116.53      124.57      4.75 o 
  -1  -9   6       19.08       15.74      2.71 o 
   0  -9   6       55.77       54.33      3.79 o 
   1  -9   6        9.55        7.87      4.12 o 
   2  -9   6        1.89       -0.11      2.72 o 
  -3  -8   6       36.91       42.28      3.72 o 
  -2  -8   6      429.15      428.51     11.20 o 
  -1  -8   6      168.25      172.08      5.12 o 
   0  -8   6       27.79       19.45      2.26 o 
   1  -8   6       25.80       27.41      4.51 o 
   2  -8   6        1.77       -0.50      3.33 o 
   3  -8   6       25.46       30.00      3.61 o 
  -4  -7   6      144.42      130.32      7.77 o 
  -3  -7   6      561.07      546.99     11.93 o 
  -2  -7   6        4.69        2.28      2.12 o 
  -1  -7   6        7.12        3.79      2.35 o 
   0  -7   6        5.52        0.41      1.97 o 
   1  -7   6        4.20        1.70      3.09 o 
   2  -7   6       38.38       41.26      5.72 o 
   3  -7   6      163.64      180.09      7.93 o 
   4  -7   6       10.84        0.10      3.29 o 
  -4  -6   6       13.36       21.22      4.16 o 
  -3  -6   6      120.51      117.25      5.61 o 
  -2  -6   6       68.67       52.49      3.05 o 
  -1  -6   6       67.87       65.86      4.68 o 
   0  -6   6       70.48       55.76      7.79 o 
   1  -6   6      360.26      368.17     22.42 o 
   2  -6   6      483.58      552.78     33.51 o 
   3  -6   6        1.14       -2.51      1.67 o 
   4  -6   6       23.65       15.61      3.48 o 
  -5  -5   6        5.35       12.67      4.10 o 
  -4  -5   6      109.83      101.36      6.59 o 
  -3  -5   6        7.06        6.78      2.06 o 
  -2  -5   6        9.03        8.35      3.19 o 
  -1  -5   6        3.76        1.37      1.44 o 
   0  -5   6     1509.85     1438.70     89.96 o 
   1  -5   6      219.24      220.96     17.47 o 
   2  -5   6      399.43      410.78     29.93 o 
   3  -5   6       24.41       22.65      4.16 o 
   4  -5   6       17.71        9.93      4.28 o 
   5  -5   6        2.22       -0.57      3.97 o 
  -5  -4   6       72.32       67.55      6.74 o 
  -4  -4   6        9.18       12.03      3.85 o 
  -3  -4   6      146.76      136.25      4.86 o 
  -2  -4   6     1095.80     1059.92     31.52 o 
  -1  -4   6     1433.37     1492.37     38.54 o 
   0  -4   6      804.33      810.03     55.37 o 
   1  -4   6     1236.19     1333.17     92.39 o 
   2  -4   6        0.65        2.11      4.18 o 
   3  -4   6        3.67        1.30      5.03 o 
   4  -4   6        0.31       -0.84      3.11 o 
   5  -4   6       71.75       65.24     13.25 o 
  -6  -3   6       12.86       20.06      9.68 o 
  -5  -3   6       21.77       25.96      5.04 o 
  -4  -3   6      253.52      232.95      4.63 o 
  -3  -3   6      542.65      518.32     24.23 o 
  -2  -3   6       10.52       12.35      1.60 o 
  -1  -3   6     2602.18     2701.58     94.43 o 
   0  -3   6       58.68       50.39      3.38 o 
   1  -3   6      134.38      138.54     10.50 o 
   2  -3   6        7.27        6.60      2.88 o 
   3  -3   6        5.68        1.29      2.52 o 
   4  -3   6       92.45       87.25     14.85 o 
   5  -3   6       11.48        6.37      5.80 o 
  -6  -2   6      115.08      112.31     13.62 o 
  -5  -2   6      147.33      144.08      3.70 o 
  -4  -2   6        2.90        6.08      3.14 o 
  -3  -2   6     1648.00     1752.19     61.43 o 
  -2  -2   6     2434.12     2606.79     84.84 o 
  -1  -2   6     3378.85     3722.54    133.45 o 
   0  -2   6      149.41      166.86     10.07 o 
   1  -2   6      455.73      454.12     37.18 o 
   2  -2   6       39.36       21.57      3.55 o 
   3  -2   6       13.82       11.77      3.34 o 
   4  -2   6      508.33      519.33     41.87 o 
   5  -2   6        0.82       -3.56      2.65 o 
  -6  -1   6       21.65       24.57      4.81 o 
  -5  -1   6        4.44        5.75      2.03 o 
  -4  -1   6      847.35      872.97     12.21 o 
  -3  -1   6       32.31       32.89      4.63 o 
  -2  -1   6      335.46      329.30      5.99 o 
  -1  -1   6       86.20       76.12      1.59 o 
   0  -1   6      652.99      589.01     36.79 o 
   1  -1   6     1726.64     1639.54    126.86 o 
   2  -1   6     1134.40     1207.96     73.92 o 
   3  -1   6     1653.50     1716.84    108.21 o 
   4  -1   6        2.94        1.47      1.25 o 
   5  -1   6       16.36       23.71      4.94 o 
  -6   0   6      101.39      107.71      4.78 o 
  -5   0   6       53.57       46.33      4.49 o 
  -4   0   6      615.13      614.48     21.58 o 
  -3   0   6       82.54       92.40      2.31 o 
  -2   0   6     3741.74     3763.09    210.10 o 
  -1   0   6     1095.40     1184.37     32.94 o 
   0   0   6      248.58      232.38     13.17 o 
   1   0   6     1062.31      781.17     43.98 o 
   2   0   6      100.44       86.18      3.83 o 
   3   0   6       31.22       31.30      3.59 o 
   4   0   6       29.55       24.97      2.87 o 
   5   0   6       79.62       66.80      6.83 o 
  -6   1   6        6.65        8.88      2.10 o 
  -5   1   6      312.96      309.98     22.31 o 
  -4   1   6       56.16       54.23      2.90 o 
  -3   1   6     1496.15     1517.30     81.39 o 
  -2   1   6       90.16       92.10      5.13 o 
  -1   1   6     1723.79     1785.17     92.72 o 
   0   1   6     2228.42     1783.95    118.94 o 
   1   1   6     1072.73      991.64     68.36 o 
   2   1   6      962.28      995.97     34.79 o 
   3   1   6      441.92      424.03     13.11 o 
   4   1   6       11.47       11.12      1.81 o 
   5   1   6        7.99       10.71      5.45 o 
  -6   2   6        7.57       -2.67      2.96 o 
  -5   2   6      447.07      472.75     17.69 o 
  -4   2   6       16.39       13.19      3.27 o 
  -3   2   6      886.79      850.84     67.36 o 
  -2   2   6     1722.72     1729.75     85.62 o 
  -1   2   6      260.45      305.47     19.84 o 
   0   2   6     1315.68     1219.40     93.07 o 
   1   2   6       59.30       62.54      4.67 o 
   2   2   6       42.86       39.52      1.21 o 
   3   2   6      214.21      193.87      5.80 o 
   4   2   6      380.64      375.51     18.02 o 
   5   2   6       52.54       62.35     10.80 o 
  -6   3   6       75.36       76.16      7.63 o 
  -5   3   6       85.84       95.48      6.79 o 
  -4   3   6      548.92      548.36     50.39 o 
  -3   3   6       29.54       28.83      2.95 o 
  -2   3   6      126.43      114.15      3.07 o 
  -1   3   6      199.64      191.80     14.41 o 
   0   3   6      760.93      774.93     60.49 o 
   1   3   6       32.23       33.90      3.30 o 
   2   3   6      819.36      802.69     38.40 o 
   3   3   6     1164.07     1140.83     37.08 o 
   4   3   6       76.35       80.43      6.73 o 
   5   3   6      224.33      230.19     11.86 o 
  -5   4   6        0.25       -4.03      2.68 o 
  -4   4   6       27.51       24.31      2.29 o 
  -3   4   6      294.95      310.76     15.65 o 
  -2   4   6        4.88        7.40      1.12 o 
  -1   4   6      456.40      407.70     32.33 o 
   0   4   6      555.12      540.02     32.92 o 
   1   4   6      952.85      939.65     51.81 o 
   2   4   6        5.57       11.09      2.65 o 
   3   4   6      161.32      152.42      9.03 o 
   4   4   6      191.50      212.52      5.99 o 
   5   4   6        4.43        9.91      3.10 o 
  -5   5   6       17.56       37.15     11.00 o 
  -4   5   6       38.41       37.07      5.81 o 
  -3   5   6       38.42       39.05      3.49 o 
  -2   5   6       39.20       43.71      2.91 o 
  -1   5   6     1145.11     1099.76    114.32 o 
   0   5   6      370.45      359.22     31.85 o 
   1   5   6      321.94      322.31     18.37 o 
   2   5   6     1063.87     1117.88     66.90 o 
   3   5   6       93.75      105.07      4.50 o 
   4   5   6        1.99       13.46      2.71 o 
  -5   6   6        0.40        3.15      2.09 o 
  -4   6   6       27.72       29.08      3.73 o 
  -3   6   6       71.28       77.91      4.10 o 
  -2   6   6      320.69      300.91     22.53 o 
  -1   6   6      193.65      178.53     21.10 o 
   0   6   6      137.98      124.66     13.46 o 
   1   6   6      210.70      218.58     15.66 o 
   2   6   6       16.52       10.94      3.50 o 
   3   6   6       59.54       55.35      8.85 o 
   4   6   6       15.83       21.94      3.89 o 
  -4   7   6      133.52      150.50     10.06 o 
  -3   7   6        4.15       -1.03      2.54 o 
  -2   7   6      185.54      189.65     17.65 o 
  -1   7   6       89.90       86.67      8.56 o 
   0   7   6        0.71       -1.16      2.73 o 
   1   7   6       95.63      125.66     10.49 o 
   2   7   6        0.21       -1.54      4.30 o 
   3   7   6        3.10        7.58      4.83 o 
  -3   8   6       28.13       33.11      6.37 o 
  -2   8   6        2.59       -2.90      1.93 o 
  -1   8   6        1.44        0.93      1.98 o 
   0   8   6       19.08       16.63      3.85 o 
   1   8   6       33.08       33.50      7.38 o 
   2   8   6        0.21        4.20      2.84 o 
  -2   9   6        1.64       -2.46      3.48 o 
  -1   9   6        0.20       -2.36      3.76 o 
   0   9   6       41.23       35.20      7.58 o 
   1   9   6        2.49       -2.21      2.70 o 
  -1  -9   7       11.03       15.88      2.77 o 
   0  -9   7      130.60      133.38      4.31 o 
   1  -9   7        2.94       -0.47      2.68 o 
  -3  -8   7       22.74       26.64      2.66 o 
  -2  -8   7       24.40       20.65      2.54 o 
  -1  -8   7       86.74       82.30      3.64 o 
   0  -8   7       42.82       41.99      3.69 o 
   1  -8   7       86.27       87.41      7.03 o 
   2  -8   7      102.46      120.20      8.98 o 
   3  -8   7       14.43        4.88      4.23 o 
  -4  -7   7        5.24       10.65      2.36 o 
  -3  -7   7       77.38       68.56      4.72 o 
  -2  -7   7        0.87        3.03      2.15 o 
  -1  -7   7      468.68      484.02     10.57 o 
   0  -7   7      118.78      125.39      9.00 o 
   1  -7   7       50.04       43.86      5.34 o 
   2  -7   7       88.49       96.03      6.83 o 
   3  -7   7       21.47       26.75      3.17 o 
  -4  -6   7       96.53       79.13      7.44 o 
  -3  -6   7      371.11      348.51     12.95 o 
  -2  -6   7     1141.66     1087.44     21.09 o 
  -1  -6   7       79.02       93.39     12.99 o 
   0  -6   7      347.94      334.17     17.20 o 
   1  -6   7      224.99      245.03     16.86 o 
   2  -6   7       33.83       50.04      8.58 o 
   3  -6   7       16.88       18.89      6.76 o 
   4  -6   7       35.20       27.55      8.64 o 
  -5  -5   7       21.92       29.00      4.13 o 
  -4  -5   7      732.35      652.76     31.41 o 
  -3  -5   7      186.29      166.92     11.92 o 
  -2  -5   7      261.76      272.01      5.22 o 
  -1  -5   7      345.86      361.54     13.14 o 
   0  -5   7       95.20       84.08      7.11 o 
   1  -5   7      237.16      235.64     19.25 o 
   2  -5   7      105.21       90.48     10.01 o 
   3  -5   7      118.56      127.21     14.52 o 
   4  -5   7        2.10       -4.13      3.12 o 
  -5  -4   7      221.04      215.74     11.08 o 
  -4  -4   7      320.47      292.40     16.86 o 
  -3  -4   7      396.00      391.37      9.48 o 
  -2  -4   7       44.65       43.90      4.62 o 
  -1  -4   7       87.37       83.83      6.03 o 
   0  -4   7       14.57       13.31      2.93 o 
   1  -4   7      782.97      804.09     49.73 o 
   2  -4   7      170.22      163.84     17.85 o 
   3  -4   7      270.17      297.07     41.79 o 
   4  -4   7      116.43      118.88     24.93 o 
   5  -4   7       25.89       22.56      7.01 o 
  -5  -3   7      500.94      477.56     15.23 o 
  -4  -3   7      112.94      113.90      4.74 o 
  -3  -3   7       21.90       21.43      2.21 o 
  -2  -3   7       38.33       28.03      3.80 o 
  -1  -3   7      221.80      227.06      7.95 o 
   0  -3   7     1233.68     1199.96     76.44 o 
   1  -3   7      681.14      647.93     32.49 o 
   2  -3   7      655.38      637.29     91.83 o 
   3  -3   7       91.99       82.31     21.39 o 
   4  -3   7        1.16       -2.45      2.67 o 
   5  -3   7        0.72       -1.25      3.12 o 
  -6  -2   7       25.27       40.33     16.28 o 
  -5  -2   7       28.54       29.95      3.60 o 
  -4  -2   7       15.24       12.59      2.04 o 
  -3  -2   7      280.85      272.24     10.09 o 
  -2  -2   7      610.53      607.14     13.95 o 
  -1  -2   7        0.88        2.77      1.18 o 
   0  -2   7     5030.80     5093.10    373.35 o 
   1  -2   7      690.53      758.78     63.17 o 
   2  -2   7      266.54      311.30     26.49 o 
   3  -2   7       59.16       52.77      6.92 o 
   4  -2   7       10.25        3.39      3.37 o 
   5  -2   7        7.28        6.64      4.98 o 
  -6  -1   7       68.32       78.26     11.24 o 
  -5  -1   7       40.78       40.36      4.21 o 
  -4  -1   7       25.18       26.02      2.00 o 
  -3  -1   7      196.85      205.64      6.63 o 
  -2  -1   7     1453.55     1518.56     19.45 o 
  -1  -1   7     2841.89     2718.65     51.51 o 
   0  -1   7      362.01      314.83     16.89 o 
   1  -1   7      209.19      196.81     14.47 o 
   2  -1   7      180.30      189.29      9.44 o 
   3  -1   7       14.95       16.95      2.43 o 
   4  -1   7      105.51      116.03      8.52 o 
   5  -1   7      109.93      124.55     12.17 o 
  -6   0   7       16.99       17.83      5.16 o 
  -5   0   7       10.37       11.51      2.72 o 
  -4   0   7      294.57      289.60     12.32 o 
  -3   0   7     2957.52     3301.65    127.77 o 
  -2   0   7      201.12      220.76      4.04 o 
  -1   0   7     2419.81     2418.98     98.37 o 
   0   0   7       15.18       28.19      2.57 o 
   1   0   7       50.51       48.97      3.70 o 
   2   0   7       23.53       19.93      2.59 o 
   3   0   7      585.05      610.62     30.49 o 
   4   0   7       54.78       55.71      5.44 o 
   5   0   7       10.02        6.58      3.29 o 
  -6   1   7        0.32        2.88      2.38 o 
  -5   1   7      169.50      161.28      9.43 o 
  -4   1   7      150.67      160.72     11.09 o 
  -3   1   7      275.54      256.35     14.05 o 
  -2   1   7      733.46      750.66     34.01 o 
  -1   1   7      191.53      185.14     12.74 o 
   0   1   7      595.14      594.61     49.31 o 
   1   1   7       87.87       78.40      7.75 o 
   2   1   7     1520.46     1507.89     83.27 o 
   3   1   7      305.24      302.69     16.25 o 
   4   1   7      235.73      217.49     17.03 o 
   5   1   7       85.97       82.88     16.63 o 
  -6   2   7        1.63       -3.31      2.21 o 
  -5   2   7       63.10       70.60      3.63 o 
  -4   2   7      685.54      701.34     62.20 o 
  -3   2   7      393.42      370.09     22.89 o 
  -2   2   7      605.37      635.79     38.08 o 
  -1   2   7       84.30       79.31      5.96 o 
   0   2   7       40.33       29.83      3.70 o 
   1   2   7      648.40      555.29     48.78 o 
   2   2   7      147.02      139.42      7.14 o 
   3   2   7      212.83      200.54      6.78 o 
   4   2   7       76.92       61.36     11.64 o 
   5   2   7       22.38       28.02      6.98 o 
  -6   3   7       55.56       67.71      3.69 o 
  -5   3   7       54.47       60.33      7.84 o 
  -4   3   7      235.41      226.57     19.05 o 
  -3   3   7       17.63       30.39      4.94 o 
  -2   3   7      348.76      417.62     16.13 o 
  -1   3   7     1053.12      941.26     68.53 o 
   0   3   7       59.77       53.00      5.06 o 
   1   3   7     2640.41     2659.87    237.45 o 
   2   3   7        1.22        0.24      1.08 o 
   3   3   7       10.88        6.93      1.43 o 
   4   3   7       28.98       37.21      9.27 o 
   5   3   7        4.84        7.46      3.53 o 
  -5   4   7       33.92       38.65      5.26 o 
  -4   4   7      136.78      145.65     12.74 o 
  -3   4   7      438.73      438.14     14.42 o 
  -2   4   7      197.82      203.45      8.62 o 
  -1   4   7      401.67      349.30     28.62 o 
   0   4   7      502.30      474.94     32.29 o 
   1   4   7        7.39        5.88      1.20 o 
   2   4   7       31.68       27.08      2.69 o 
   3   4   7      227.46      187.27      7.17 o 
   4   4   7        1.17        5.14      2.98 o 
  -5   5   7      123.47      156.56     15.60 o 
  -4   5   7       13.91       13.12      2.40 o 
  -3   5   7       18.06       17.49      2.66 o 
  -2   5   7      249.74      237.64     13.93 o 
  -1   5   7        1.61        0.79      1.67 o 
   0   5   7      188.68      209.38     11.56 o 
   1   5   7       87.60       92.13      7.56 o 
   2   5   7      271.58      255.88     21.91 o 
   3   5   7       95.15      108.92      5.77 o 
   4   5   7      186.59      203.85     11.88 o 
  -5   6   7       15.47       15.98      2.63 o 
  -4   6   7       72.88       85.20      6.67 o 
  -3   6   7       38.84       44.62      4.38 o 
  -2   6   7       43.51       38.21      3.35 o 
  -1   6   7       13.61       12.22      3.26 o 
   0   6   7      178.80      176.24     18.19 o 
   1   6   7        3.97       26.58      9.39 o 
   2   6   7      108.09       95.59     11.37 o 
   3   6   7      185.43      238.99     19.45 o 
   4   6   7       14.80       14.18      3.99 o 
  -4   7   7       15.38       13.22      3.90 o 
  -3   7   7       55.68       59.08      5.92 o 
  -2   7   7       29.28       22.50      4.38 o 
  -1   7   7      114.01      107.88     11.18 o 
   0   7   7       79.38       73.11     10.21 o 
   1   7   7      453.89      498.03     37.23 o 
   2   7   7      152.16      157.85     24.43 o 
   3   7   7       12.03       19.60      4.71 o 
  -3   8   7       30.55       23.81      5.06 o 
  -2   8   7        8.13        1.63      2.18 o 
  -1   8   7       67.77       59.68      8.84 o 
   0   8   7       67.82       59.62     12.05 o 
   1   8   7        8.77        3.24      3.69 o 
   2   8   7       91.34       95.66     18.43 o 
  -2   9   7       46.76       43.09      7.63 o 
  -1   9   7        1.95       -2.60      4.26 o 
   0   9   7       28.26       31.02      7.01 o 
  -1  -9   8      122.58      132.90      4.46 o 
   0  -9   8        0.47       -0.40      2.78 o 
   1  -9   8      148.06      163.31      8.08 o 
  -2  -8   8       71.21       64.96      4.59 o 
  -1  -8   8       57.22       48.67      5.05 o 
   0  -8   8      154.73      171.20      9.86 o 
   1  -8   8        8.22        2.43      2.98 o 
   2  -8   8       48.25       39.95      4.46 o 
  -3  -7   8       74.31       64.60      6.12 o 
  -2  -7   8      448.92      436.15      9.38 o 
  -1  -7   8       54.46       45.04      5.67 o 
   0  -7   8      113.39      130.70      9.49 o 
   1  -7   8      187.96      194.36     13.90 o 
   2  -7   8      146.96      164.31     12.52 o 
   3  -7   8       36.73       30.66      4.46 o 
  -4  -6   8      190.23      169.59     12.87 o 
  -3  -6   8       92.17       88.95      5.06 o 
  -2  -6   8      106.76      112.79      6.00 o 
  -1  -6   8       46.35       41.08      4.63 o 
   0  -6   8      227.61      221.88     16.31 o 
   1  -6   8      131.32      139.30     12.56 o 
   2  -6   8       36.77       34.29      9.79 o 
   3  -6   8      115.54      118.76     19.33 o 
   4  -6   8       28.19       35.91     11.19 o 
  -5  -5   8       53.61       55.53     11.33 o 
  -4  -5   8       10.56       13.62      4.52 o 
  -3  -5   8      202.86      196.33      9.36 o 
  -2  -5   8      372.68      399.46      9.99 o 
  -1  -5   8      490.34      506.64     20.14 o 
   0  -5   8      301.05      294.18     16.24 o 
   1  -5   8      387.77      377.18     22.40 o 
   2  -5   8      612.35      661.90     85.80 o 
   3  -5   8       71.21       51.23     15.62 o 
   4  -5   8       43.39       47.49     13.77 o 
  -5  -4   8       95.69       97.28      7.68 o 
  -4  -4   8        2.83        7.79      2.52 o 
  -3  -4   8     1126.64     1063.19     38.67 o 
  -2  -4   8        4.55        2.64      1.68 o 
  -1  -4   8     1049.24     1108.23     41.41 o 
   0  -4   8     1383.01     1359.04     89.54 o 
   1  -4   8        4.38        6.24      1.92 o 
   2  -4   8      361.37      315.43     32.32 o 
   3  -4   8        0.09        1.17      3.13 o 
   4  -4   8        1.15       -0.86      3.89 o 
   5  -4   8        1.53       -2.52      3.58 o 
  -5  -3   8       96.93      106.65      9.88 o 
  -4  -3   8      484.14      473.14     20.35 o 
  -3  -3   8      250.35      253.51     13.47 o 
  -2  -3   8     1484.55     1420.69     46.82 o 
  -1  -3   8      271.76      264.63      9.94 o 
   0  -3   8      525.43      505.45     27.73 o 
   1  -3   8      339.24      328.83     24.81 o 
   2  -3   8      183.13      187.27     25.40 o 
   3  -3   8        1.47       -0.23      2.03 o 
   4  -3   8      122.88      126.11     20.21 o 
   5  -3   8        7.06       -4.56      6.44 o 
  -5  -2   8       17.91       26.56      2.81 o 
  -4  -2   8     1012.19      998.31     22.36 o 
  -3  -2   8       43.80       37.72      3.99 o 
  -2  -2   8      357.13      363.02      5.02 o 
  -1  -2   8      371.12      344.43      9.42 o 
   0  -2   8        8.38       10.99      1.74 o 
   1  -2   8      724.04      783.28     57.33 o 
   2  -2   8      258.38      263.96     22.44 o 
   3  -2   8      314.98      324.45     45.78 o 
   4  -2   8      136.54      134.25     22.70 o 
   5  -2   8       65.67       66.46     13.88 o 
  -6  -1   8      147.84      154.05     11.05 o 
  -5  -1   8      507.58      519.97      4.96 o 
  -4  -1   8       66.83       63.41      3.09 o 
  -3  -1   8      334.35      368.54     11.66 o 
  -2  -1   8      119.14      116.97      1.80 o 
  -1  -1   8      500.01      447.69     10.34 o 
   0  -1   8        0.86       -0.79      0.67 o 
   1  -1   8     1168.39     1049.92     76.50 o 
   2  -1   8      355.30      375.66     17.63 o 
   3  -1   8       70.34       62.24      9.75 o 
   4  -1   8       46.64       50.57      4.55 o 
   5  -1   8       25.76       33.74      9.56 o 
  -6   0   8        0.50        3.97      3.76 o 
  -5   0   8       81.72       78.01      6.79 o 
  -4   0   8       24.50       18.56      1.97 o 
  -3   0   8       11.63        9.89      1.65 o 
  -2   0   8      261.63      270.67      7.33 o 
  -1   0   8     1656.26     1594.41     71.36 o 
   0   0   8     2921.54     2907.92    187.52 o 
   1   0   8      659.17      613.39     49.49 o 
   2   0   8      648.85      638.62     32.69 o 
   3   0   8      134.34      146.56      8.68 o 
   4   0   8       14.48       15.90      2.05 o 
   5   0   8        6.32       11.71      4.13 o 
  -6   1   8        5.85       10.97      2.90 o 
  -5   1   8        2.71        0.42      2.19 o 
  -4   1   8       47.59       54.66      3.97 o 
  -3   1   8       29.61       26.63      2.00 o 
  -2   1   8     1759.29     1836.55     72.55 o 
  -1   1   8       22.89       22.84      3.31 o 
   0   1   8     1101.42      986.57     77.25 o 
   1   1   8      947.66      868.77     85.24 o 
   2   1   8      228.88      220.55     17.27 o 
   3   1   8      203.06      215.00     12.18 o 
   4   1   8       18.98       17.03      4.19 o 
   5   1   8        0.62        2.96      3.78 o 
  -6   2   8        6.39        5.56      2.20 o 
  -5   2   8       27.59       20.23      2.40 o 
  -4   2   8      371.64      364.11     29.59 o 
  -3   2   8      219.91      230.83     13.94 o 
  -2   2   8     1453.25     1505.33     79.87 o 
  -1   2   8      921.13      900.68     75.74 o 
   0   2   8        0.96        1.15      1.12 o 
   1   2   8       10.83        6.62      1.96 o 
   2   2   8      137.30      116.82      7.83 o 
   3   2   8        2.95        7.84      3.60 o 
   4   2   8        0.46       -0.91      3.14 o 
   5   2   8       93.98       81.21     14.97 o 
  -5   3   8       39.28       42.27      4.87 o 
  -4   3   8        0.44        2.03      1.45 o 
  -3   3   8     1047.93     1180.42     42.36 o 
  -2   3   8        9.11       11.51      1.90 o 
  -1   3   8      321.28      353.77     23.49 o 
   0   3   8       31.85       31.56      3.89 o 
   1   3   8       15.31       13.71      1.77 o 
   2   3   8      570.32      554.10     45.78 o 
   3   3   8      177.71      174.56      8.31 o 
   4   3   8      240.23      231.52     17.27 o 
   5   3   8       10.96       11.44      4.16 o 
  -5   4   8      202.77      232.15     20.93 o 
  -4   4   8       18.48       23.92      3.31 o 
  -3   4   8      257.92      266.21     14.45 o 
  -2   4   8        7.39       13.00      1.77 o 
  -1   4   8       58.75       49.31      4.56 o 
   0   4   8       44.58       42.13      3.70 o 
   1   4   8        4.26        3.59      1.36 o 
   2   4   8      435.15      416.50     33.24 o 
   3   4   8        1.90        1.79      1.40 o 
   4   4   8        6.35        6.82      5.93 o 
  -5   5   8        1.67        7.21      4.02 o 
  -4   5   8       72.85       97.13      8.55 o 
  -3   5   8       22.60       19.90      2.47 o 
  -2   5   8       70.75       70.38      2.22 o 
  -1   5   8        8.82       10.26      2.25 o 
   0   5   8      743.45      804.80     46.75 o 
   1   5   8      324.14      315.79     25.65 o 
   2   5   8       17.44       11.48      2.03 o 
   3   5   8      133.51      121.94      7.95 o 
   4   5   8       18.27       13.67      2.93 o 
  -4   6   8       56.77       57.69      5.98 o 
  -3   6   8       48.76       53.83      4.40 o 
  -2   6   8        5.75        4.37      2.21 o 
  -1   6   8      271.12      256.36     26.17 o 
   0   6   8       22.18       19.46      4.03 o 
   1   6   8       61.66       60.05      9.22 o 
   2   6   8       45.64       38.34      4.99 o 
   3   6   8       19.26       25.02      3.37 o 
  -4   7   8        1.61        2.02      3.02 o 
  -3   7   8       15.41       15.82      2.37 o 
  -2   7   8       17.53       14.78      2.81 o 
  -1   7   8       81.62       77.05     11.95 o 
   0   7   8       26.07       21.27      5.26 o 
   1   7   8       20.99       17.54      4.80 o 
   2   7   8       26.20       19.32      3.23 o 
   3   7   8       22.59       23.00      6.62 o 
  -3   8   8        0.13        0.73      2.53 o 
  -2   8   8       54.93       59.03      9.20 o 
  -1   8   8        2.85       -1.74      3.12 o 
   0   8   8        4.29        1.35      2.87 o 
   1   8   8       27.95       17.75      6.75 o 
   2   8   8       11.90        5.71      7.48 o 
  -2  -8   9        1.23        3.20      2.63 o 
  -1  -8   9       12.95       14.60      2.62 o 
   0  -8   9        8.75        5.74      2.54 o 
   1  -8   9        5.06        0.80      2.59 o 
   2  -8   9       23.99       25.78      7.01 o 
  -3  -7   9       54.15       52.72      5.37 o 
  -2  -7   9      103.93      101.46      7.27 o 
  -1  -7   9       34.58       31.81      3.80 o 
   0  -7   9      397.36      417.31     16.50 o 
   1  -7   9      463.74      550.56     27.00 o 
   2  -7   9      108.12      106.58     18.67 o 
   3  -7   9       22.62       24.76      7.23 o 
  -4  -6   9      137.32      142.30      7.65 o 
  -3  -6   9       58.85       62.54      8.01 o 
  -2  -6   9       27.55       43.34      4.98 o 
  -1  -6   9      722.90      724.52     21.76 o 
   0  -6   9       14.03       10.62      2.70 o 
   1  -6   9        3.19       -1.21      3.37 o 
   2  -6   9        3.66       -1.66      9.70 o 
   3  -6   9        3.11       -1.35      4.39 o 
  -4  -5   9       57.09       53.01      6.84 o 
  -3  -5   9      752.36      695.81     24.05 o 
  -2  -5   9      133.54      147.33      4.64 o 
  -1  -5   9      616.86      615.00     27.89 o 
   0  -5   9      104.78      105.49      7.16 o 
   1  -5   9      473.06      499.84     29.62 o 
   2  -5   9       61.57       58.28     21.93 o 
   3  -5   9       23.31       16.54      7.93 o 
   4  -5   9       84.15       99.40     21.23 o 
  -5  -4   9      184.94      180.18     12.57 o 
  -4  -4   9      347.09      315.57     13.82 o 
  -3  -4   9        2.76        6.39      2.66 o 
  -2  -4   9     1181.64     1030.34     60.70 o 
  -1  -4   9       14.93       17.28      3.49 o 
   0  -4   9      201.05      200.93     10.97 o 
   1  -4   9      120.74      125.42     10.24 o 
   2  -4   9      119.27      115.08     24.24 o 
   3  -4   9      224.32      272.73     31.76 o 
   4  -4   9       57.38       49.58     13.39 o 
  -5  -3   9        3.41       14.28      6.04 o 
  -4  -3   9      427.77      417.58     18.36 o 
  -3  -3   9       22.98       19.26      2.13 o 
  -2  -3   9      685.95      615.39     24.81 o 
  -1  -3   9      163.30      161.74      6.34 o 
   0  -3   9      594.14      631.91     34.94 o 
   1  -3   9     1520.83     1573.38    107.25 o 
   2  -3   9       10.52        7.75      2.74 o 
   3  -3   9      569.19      626.07     65.37 o 
   4  -3   9       51.78       62.43     12.01 o 
  -5  -2   9      109.79      114.91      9.02 o 
  -4  -2   9      180.53      177.99      7.98 o 
  -3  -2   9      347.95      340.82     14.91 o 
  -2  -2   9      550.06      578.88      7.78 o 
  -1  -2   9     1867.81     1816.01     57.90 o 
   0  -2   9       57.71       58.06      7.17 o 
   1  -2   9      699.46      625.97     46.62 o 
   2  -2   9      719.79      787.27     58.49 o 
   3  -2   9        3.23       -3.10      2.46 o 
   4  -2   9        1.20       -3.52      2.34 o 
   5  -2   9        0.20       -3.71      5.02 o 
  -5  -1   9      197.51      214.37      4.19 o 
  -4  -1   9       10.53        9.09      2.02 o 
  -3  -1   9     1057.78     1118.19     28.07 o 
  -2  -1   9      286.77      287.13      4.64 o 
  -1  -1   9      442.43      423.64     15.88 o 
   0  -1   9     2379.21     2208.00    126.01 o 
   1  -1   9        5.11        1.37      0.89 o 
   2  -1   9      204.96      198.65     10.03 o 
   3  -1   9      105.12      104.52     12.10 o 
   4  -1   9        3.68       -3.00      3.66 o 
   5  -1   9        9.54       12.00      5.18 o 
  -5   0   9      200.23      207.25      4.92 o 
  -4   0   9      298.24      303.33     12.10 o 
  -3   0   9      345.85      350.61     12.47 o 
  -2   0   9      894.80      842.29     21.49 o 
  -1   0   9      543.60      509.86     19.78 o 
   0   0   9      589.06      560.93     26.95 o 
   1   0   9      105.85       99.65      9.63 o 
   2   0   9      162.52      165.94      7.57 o 
   3   0   9      160.59      177.18     10.36 o 
   4   0   9       89.16       89.12      7.48 o 
   5   0   9      128.18      138.91     18.59 o 
  -5   1   9        0.57        1.34      1.41 o 
  -4   1   9      402.87      410.17     11.98 o 
  -3   1   9      285.69      285.66     14.16 o 
  -2   1   9       18.52       15.70      1.33 o 
  -1   1   9      505.12      483.45     30.96 o 
   0   1   9       69.62       77.39      8.63 o 
   1   1   9      383.71      368.95     42.65 o 
   2   1   9      203.03      201.98     21.36 o 
   3   1   9       59.96       55.94      7.31 o 
   4   1   9      153.25      159.83     17.35 o 
   5   1   9       13.70       13.05      9.59 o 
  -5   2   9       19.29       18.26      2.38 o 
  -4   2   9        1.09        0.68      1.80 o 
  -3   2   9      160.87      150.61     10.24 o 
  -2   2   9        1.22        2.28      1.52 o 
  -1   2   9     1318.78     1415.18    103.14 o 
   0   2   9       55.05       61.02      4.45 o 
   1   2   9      866.71      831.04     77.48 o 
   2   2   9      604.98      594.49     44.27 o 
   3   2   9       25.30       22.86      4.44 o 
   4   2   9      146.54      157.43     11.63 o 
  -5   3   9       17.04       15.55      1.92 o 
  -4   3   9        5.25        7.16      1.32 o 
  -3   3   9       53.64       58.07      4.26 o 
  -2   3   9      262.73      277.16     17.92 o 
  -1   3   9      291.90      270.19     16.61 o 
   0   3   9     1213.71     1234.13     88.71 o 
   1   3   9      158.83      159.48     17.73 o 
   2   3   9      204.99      189.91     18.71 o 
   3   3   9       68.38       60.17      8.73 o 
   4   3   9       28.53       33.05      8.38 o 
  -5   4   9        2.37        4.20      2.01 o 
  -4   4   9       76.95       96.14      4.32 o 
  -3   4   9       47.31       43.78      6.41 o 
  -2   4   9      863.32      897.54     70.22 o 
  -1   4   9        4.33        7.27      1.57 o 
   0   4   9      101.55       97.21      9.87 o 
   1   4   9        1.99        0.78      1.28 o 
   2   4   9       90.91       72.37     10.81 o 
   3   4   9        8.66        5.21      2.09 o 
   4   4   9       57.62       62.58     11.72 o 
  -5   5   9       11.55       13.58      2.51 o 
  -4   5   9      139.65      158.22     15.45 o 
  -3   5   9      137.04      162.22     11.65 o 
  -2   5   9      176.33      186.54      7.64 o 
  -1   5   9      136.91      131.95      9.38 o 
   0   5   9      126.68      140.75     11.13 o 
   1   5   9      125.54      138.01     13.69 o 
   2   5   9        3.66        0.33      2.27 o 
   3   5   9       60.74       52.23      7.13 o 
  -4   6   9       16.18       16.19      6.84 o 
  -3   6   9       63.70       78.69      6.79 o 
  -2   6   9       35.90       40.74      5.38 o 
  -1   6   9       30.46       22.41      3.96 o 
   0   6   9        0.84       -3.75      2.83 o 
   1   6   9       25.92       29.36      5.40 o 
   2   6   9        8.21        3.55      2.75 o 
   3   6   9       44.53       35.87      2.60 o 
  -3   7   9        6.05        3.10      2.56 o 
  -2   7   9        1.32        2.17      2.89 o 
  -1   7   9       24.34       21.47      5.60 o 
   0   7   9      105.11       97.07     14.94 o 
   1   7   9        0.69       -3.69      3.94 o 
   2   7   9      154.86      152.16     21.14 o 
  -2   8   9        2.23        1.94      3.09 o 
  -1   8   9       30.34       23.69      4.78 o 
   0   8   9       40.79       51.71     11.97 o 
   1   8   9        0.58       -0.38      4.25 o 
  -1  -8  10       35.41       36.27      3.86 o 
   0  -8  10        2.43       -1.40      2.73 o 
   1  -8  10       23.73       30.98      5.99 o 
  -3  -7  10      172.92      174.84     14.68 o 
  -2  -7  10       44.70       48.74      5.95 o 
  -1  -7  10      113.23      115.71      6.31 o 
   0  -7  10        8.50        8.01      3.93 o 
   1  -7  10       21.38       21.03      4.30 o 
   2  -7  10        5.09        2.48      5.02 o 
  -4  -6  10       25.66       33.22      5.97 o 
  -3  -6  10      220.85      224.04      9.77 o 
  -2  -6  10        2.50       -1.16      3.69 o 
  -1  -6  10       15.19        6.51      3.30 o 
   0  -6  10        1.97       -0.58      2.14 o 
   1  -6  10       80.19       81.62      9.93 o 
   2  -6  10        4.07       -3.55      4.52 o 
   3  -6  10       53.94       48.28     14.60 o 
  -4  -5  10       37.93       42.68      4.99 o 
  -3  -5  10       62.51       53.72      6.05 o 
  -2  -5  10       87.26       76.16      4.66 o 
  -1  -5  10      172.23      165.64     10.06 o 
   0  -5  10     1364.71     1399.59     83.54 o 
   1  -5  10       28.34       23.49      3.60 o 
   2  -5  10      327.50      340.74     55.93 o 
   3  -5  10      128.00      150.54     30.15 o 
   4  -5  10        1.69       -3.72      6.20 o 
  -5  -4  10       43.73       55.07     16.01 o 
  -4  -4  10       83.61       83.49      8.76 o 
  -3  -4  10        1.68        7.07      2.72 o 
  -2  -4  10      281.79      264.10     11.79 o 
  -1  -4  10      242.04      224.81      9.75 o 
   0  -4  10       30.44       28.18      5.56 o 
   1  -4  10      244.44      238.98     13.47 o 
   2  -4  10       20.32       26.31      9.79 o 
   3  -4  10        4.14        2.00      3.43 o 
   4  -4  10       12.42       -1.72      4.11 o 
  -5  -3  10        4.22        8.84      2.95 o 
  -4  -3  10      280.31      260.79      7.30 o 
  -3  -3  10      312.23      306.16     18.45 o 
  -2  -3  10      243.54      209.24     11.59 o 
  -1  -3  10     2387.54     2451.68     97.22 o 
   0  -3  10      243.49      233.63     14.06 o 
   1  -3  10      350.04      365.75     29.66 o 
   2  -3  10        1.95        3.56      2.12 o 
   3  -3  10       34.99       29.27      6.40 o 
   4  -3  10       91.19       91.32     18.66 o 
  -5  -2  10      181.82      184.53      5.50 o 
  -4  -2  10       91.14       87.29      4.73 o 
  -3  -2  10     1229.39     1256.21     16.57 o 
  -2  -2  10      654.99      656.22      6.26 o 
  -1  -2  10      245.20      241.45      9.80 o 
   0  -2  10        5.66        2.05      1.02 o 
   1  -2  10       21.65       25.38      3.65 o 
   2  -2  10      167.36      170.61     15.79 o 
   3  -2  10       65.62       48.24      9.91 o 
   4  -2  10      119.75      126.50     20.02 o 
  -5  -1  10      146.97      160.61      4.87 o 
  -4  -1  10      365.33      380.50     10.05 o 
  -3  -1  10      141.44      140.44      6.39 o 
  -2  -1  10      187.74      160.29      6.03 o 
  -1  -1  10      251.56      234.85     12.37 o 
   0  -1  10     1150.23     1178.23     72.68 o 
   1  -1  10       15.49       15.51      2.71 o 
   2  -1  10      738.26      751.02     37.50 o 
   3  -1  10      702.00      748.88     62.01 o 
   4  -1  10       19.19       14.50      5.80 o 
  -5   0  10        4.53        8.50      2.47 o 
  -4   0  10      390.16      412.51     11.77 o 
  -3   0  10       14.66       16.88      2.44 o 
  -2   0  10      894.22      820.58     27.39 o 
  -1   0  10       22.96       24.25      3.58 o 
   0   0  10      165.79      166.23      6.27 o 
   1   0  10     1715.44     1645.35    151.34 o 
   2   0  10       37.44       54.94      8.04 o 
   3   0  10       78.22       76.42      7.17 o 
   4   0  10       41.78       48.15      6.70 o 
  -5   1  10      139.20      161.13      8.06 o 
  -4   1  10      106.45       94.02      8.82 o 
  -3   1  10      215.94      214.68     10.61 o 
  -2   1  10      139.82      136.57      5.87 o 
  -1   1  10     1766.32     1844.21    100.67 o 
   0   1  10      404.31      360.37     17.07 o 
   1   1  10      549.65      449.25     52.60 o 
   2   1  10      118.60       97.72      8.72 o 
   3   1  10        1.85        1.49      2.23 o 
   4   1  10       43.58       39.70      5.66 o 
  -5   2  10      133.50      145.77     11.95 o 
  -4   2  10       36.97       33.52      4.06 o 
  -3   2  10      392.17      393.11     19.53 o 
  -2   2  10      492.95      491.98     16.27 o 
  -1   2  10       62.10       59.24      4.06 o 
   0   2  10     1114.66     1113.30     70.78 o 
   1   2  10       18.41       12.81      3.36 o 
   2   2  10      107.44       91.93     11.40 o 
   3   2  10       48.99       40.25      5.26 o 
   4   2  10       47.36       43.49      6.12 o 
  -5   3  10       59.43       61.70      7.71 o 
  -4   3  10      169.77      176.68     15.92 o 
  -3   3  10        1.18        1.71      1.78 o 
  -2   3  10      396.65      401.08     26.33 o 
  -1   3  10      227.09      238.21      9.39 o 
   0   3  10      110.41      111.89      8.23 o 
   1   3  10       72.62       62.26     10.49 o 
   2   3  10        1.42       -2.32      1.54 o 
   3   3  10       92.16       75.88     11.73 o 
   4   3  10       35.51       38.51      6.91 o 
  -5   4  10        0.04        3.16      2.47 o 
  -4   4  10       50.15       44.44      5.26 o 
  -3   4  10       94.41      109.62     10.74 o 
  -2   4  10       71.23       77.02      3.45 o 
  -1   4  10       57.50       42.26      6.63 o 
   0   4  10      135.71      134.45     12.19 o 
   1   4  10      406.27      387.71     39.84 o 
   2   4  10       30.98       21.20      3.93 o 
   3   4  10      238.40      245.37     22.73 o 
   4   4  10       94.11       97.96     16.90 o 
  -4   5  10       11.19       12.07      2.84 o 
  -3   5  10       58.62       68.05      7.48 o 
  -2   5  10       15.40       21.23      2.10 o 
  -1   5  10      318.70      302.20     19.27 o 
   0   5  10       60.31       56.80      6.65 o 
   1   5  10       66.99       56.75      8.10 o 
   2   5  10      194.33      200.45     18.04 o 
   3   5  10       55.04       41.45      5.60 o 
  -4   6  10        5.07       14.54      8.23 o 
  -3   6  10       79.61       91.10      7.33 o 
  -2   6  10       26.97       30.58      2.95 o 
  -1   6  10       76.97       75.98      9.96 o 
   0   6  10       28.00       23.92      5.46 o 
   1   6  10       69.81       72.72     11.02 o 
   2   6  10       23.09       27.46      4.18 o 
  -3   7  10        9.07        0.67      3.21 o 
  -2   7  10       93.84      111.43      9.45 o 
  -1   7  10       78.83       81.84     12.25 o 
   0   7  10       13.38        6.27      5.97 o 
   1   7  10       11.42        2.64      4.99 o 
   2   7  10       10.40       -1.64      3.48 o 
  -1   8  10        1.97       -3.26      4.97 o 
   0   8  10        9.40       11.55      3.53 o 
  -2  -7  11       27.11       23.75      3.90 o 
  -1  -7  11      309.70      317.90     13.80 o 
   0  -7  11       29.10       26.76      5.79 o 
   1  -7  11        6.62       10.25      5.28 o 
   2  -7  11      105.55      103.59     24.18 o 
  -3  -6  11      383.14      392.61     14.26 o 
  -2  -6  11      205.33      192.54      7.58 o 
  -1  -6  11       40.25       43.94      3.78 o 
   0  -6  11      297.75      313.77     10.90 o 
   1  -6  11       35.57       44.54      8.21 o 
   2  -6  11        1.17       -1.50      7.39 o 
   3  -6  11        5.92        1.02     10.95 o 
  -4  -5  11      319.89      302.44     12.10 o 
  -3  -5  11        6.57       17.98      4.17 o 
  -2  -5  11      663.50      673.03     21.80 o 
  -1  -5  11      259.93      244.60     13.11 o 
   0  -5  11        4.54        3.93      1.73 o 
   1  -5  11      247.18      256.88     12.35 o 
   2  -5  11       53.67       45.48     16.21 o 
   3  -5  11       19.18       20.69      6.55 o 
  -4  -4  11      434.59      437.15     13.40 o 
  -3  -4  11      265.87      265.87      8.61 o 
  -2  -4  11       33.25       19.41      2.22 o 
  -1  -4  11       38.16       35.53      4.41 o 
   0  -4  11        2.96        1.91      1.28 o 
   1  -4  11        4.60        4.63      2.08 o 
   2  -4  11      130.87      122.95     14.14 o 
   3  -4  11       49.24       52.82     15.28 o 
   4  -4  11       34.72       39.79     11.40 o 
  -5  -3  11      315.09      297.56     10.94 o 
  -4  -3  11        0.47        4.40      3.16 o 
  -3  -3  11      309.30      294.99      7.88 o 
  -2  -3  11        6.48        4.06      1.03 o 
  -1  -3  11      635.17      635.10     20.49 o 
   0  -3  11       92.77       87.29      7.54 o 
   1  -3  11      581.22      604.16     37.20 o 
   2  -3  11      707.95      787.83     58.72 o 
   3  -3  11        0.66       -6.53      4.84 o 
   4  -3  11       13.94        8.81      6.32 o 
  -5  -2  11      141.76      144.11      7.63 o 
  -4  -2  11       27.56       31.73      2.84 o 
  -3  -2  11        5.00        7.45      2.00 o 
  -2  -2  11      115.88       95.89      4.98 o 
  -1  -2  11       43.11       31.00      2.43 o 
   0  -2  11      887.70      877.45     45.16 o 
   1  -2  11       15.35       14.28      1.54 o 
   2  -2  11       21.24       17.48      4.48 o 
   3  -2  11       20.72       24.75      6.92 o 
   4  -2  11        6.75        4.90      4.43 o 
  -5  -1  11       32.16       25.42      4.22 o 
  -4  -1  11       86.82       91.60      4.15 o 
  -3  -1  11        0.49        0.44      1.69 o 
  -2  -1  11     2095.71     1883.52     64.19 o 
  -1  -1  11       77.69       62.16      4.11 o 
   0  -1  11      733.48      756.05     35.68 o 
   1  -1  11      447.92      442.45     26.21 o 
   2  -1  11       13.22       12.97      2.56 o 
   3  -1  11       75.72       66.93      9.76 o 
   4  -1  11        0.01        3.50      3.82 o 
  -5   0  11       70.97       71.04      7.90 o 
  -4   0  11      134.72      134.57      6.61 o 
  -3   0  11      930.47      938.76     19.28 o 
  -2   0  11        0.74       -0.15      2.05 o 
  -1   0  11      481.78      463.01     15.99 o 
   0   0  11        9.95        6.66      1.29 o 
   1   0  11       22.22       18.73      3.39 o 
   2   0  11       40.76       25.98      5.78 o 
   3   0  11       80.18       78.34      7.15 o 
   4   0  11       34.21       40.81     11.43 o 
  -5   1  11      110.99      117.65      7.99 o 
  -4   1  11       13.33        9.51      2.89 o 
  -3   1  11      421.80      398.27     18.16 o 
  -2   1  11       38.24       31.42      3.15 o 
  -1   1  11      553.38      604.42     27.11 o 
   0   1  11       51.98       63.96      6.21 o 
   1   1  11       97.11       77.48     15.00 o 
   2   1  11      910.19      873.74     88.12 o 
   3   1  11        1.68       -2.18      2.75 o 
   4   1  11      102.03       88.03      9.01 o 
  -5   2  11       58.46       63.11      8.71 o 
  -4   2  11      296.72      286.30     32.62 o 
  -3   2  11      116.82      103.55      6.66 o 
  -2   2  11       41.40       36.38      4.49 o 
  -1   2  11        0.22       -1.82      1.60 o 
   0   2  11      451.38      477.33     24.48 o 
   1   2  11      136.58      135.97     18.31 o 
   2   2  11      108.68       90.52     13.35 o 
   3   2  11      313.18      313.93     24.70 o 
   4   2  11       18.31       22.89      6.09 o 
  -5   3  11        7.58       13.51      3.65 o 
  -4   3  11       79.67       92.40     11.54 o 
  -3   3  11        5.14        3.31      1.91 o 
  -2   3  11      340.56      352.10     13.67 o 
  -1   3  11      245.52      252.93     11.67 o 
   0   3  11      129.33      128.75      8.72 o 
   1   3  11      785.03      768.84     81.00 o 
   2   3  11        3.28       -1.65      1.96 o 
   3   3  11        6.45        4.89      3.11 o 
   4   3  11       40.07       31.88      7.04 o 
  -4   4  11       41.83       34.97      4.44 o 
  -3   4  11      106.38      111.12     12.61 o 
  -2   4  11        5.65       12.07      4.64 o 
  -1   4  11      636.09      649.01     45.30 o 
   0   4  11      293.99      291.71     20.86 o 
   1   4  11       70.00       56.85      9.17 o 
   2   4  11        4.51       -0.27      2.30 o 
   3   4  11        2.61       -1.60      2.36 o 
  -4   5  11        0.40       -0.93      2.24 o 
  -3   5  11       65.92       79.70     11.69 o 
  -2   5  11      204.14      219.93     11.27 o 
  -1   5  11        1.76        0.52      2.05 o 
   0   5  11        6.72        6.52      1.76 o 
   1   5  11       37.08       30.41      6.28 o 
   2   5  11        0.89       -3.27      2.18 o 
   3   5  11       50.22       43.59      9.37 o 
  -3   6  11        1.33        2.86      4.03 o 
  -2   6  11       55.39       62.66     10.14 o 
  -1   6  11        9.09       28.99      9.05 o 
   0   6  11       84.33       79.25     10.84 o 
   1   6  11       26.62       18.51      6.97 o 
   2   6  11       58.27       56.44      9.50 o 
  -2   7  11        7.69        3.49      3.21 o 
  -1   7  11       12.35       22.27      9.71 o 
   0   7  11        0.17       -2.87      4.21 o 
   1   7  11       54.52       51.96     12.56 o 
  -1  -7  12        1.49        0.88      2.60 o 
   0  -7  12       51.43       55.80      7.34 o 
   1  -7  12       43.14       33.80      4.51 o 
  -3  -6  12       12.95        9.10      3.29 o 
  -2  -6  12      207.13      194.32      8.03 o 
  -1  -6  12        0.49       -1.10      1.81 o 
   0  -6  12       97.84      105.42      6.78 o 
   1  -6  12       25.92       22.12      8.52 o 
   2  -6  12       28.37       16.97      7.62 o 
  -3  -5  12       62.47       60.12      9.23 o 
  -2  -5  12      186.22      187.46      7.53 o 
  -1  -5  12       75.81       71.55      5.69 o 
   0  -5  12       37.03       46.07      4.41 o 
   1  -5  12      236.35      255.43     20.22 o 
   2  -5  12      115.90      128.52     19.27 o 
   3  -5  12        9.75       10.60      4.04 o 
  -4  -4  12       47.36       51.46      5.54 o 
  -3  -4  12      322.10      299.42      8.86 o 
  -2  -4  12       17.65       21.86      2.36 o 
  -1  -4  12      605.55      653.16     20.97 o 
   0  -4  12      238.02      228.69     13.17 o 
   1  -4  12        2.01        0.98      2.93 o 
   2  -4  12      126.48      151.22     13.50 o 
   3  -4  12        7.42        0.16      3.64 o 
  -4  -3  12       40.69       39.23      2.94 o 
  -3  -3  12      523.52      525.95      7.98 o 
  -2  -3  12      634.90      537.33     24.77 o 
  -1  -3  12       86.56       78.14      6.12 o 
   0  -3  12      958.93      973.49     41.43 o 
   1  -3  12       69.71       63.34      4.62 o 
   2  -3  12       25.55       22.08      4.62 o 
   3  -3  12        3.32        0.77      3.27 o 
  -4  -2  12      459.59      456.06     11.50 o 
  -3  -2  12       64.32       59.71      3.02 o 
  -2  -2  12      205.21      185.75      7.02 o 
  -1  -2  12      129.34      110.14      6.02 o 
   0  -2  12       97.21       95.64      7.08 o 
   1  -2  12       35.84       25.11      2.79 o 
   2  -2  12       69.02       52.51      7.84 o 
   3  -2  12       42.80       47.65     10.53 o 
   4  -2  12        1.31        1.88      4.60 o 
  -5  -1  12       62.96       62.29      3.71 o 
  -4  -1  12      332.17      324.36      6.88 o 
  -3  -1  12      241.19      247.12      5.28 o 
  -2  -1  12        7.06       10.96      2.26 o 
  -1  -1  12      359.17      346.31     18.60 o 
   0  -1  12       71.39       76.83      6.23 o 
   1  -1  12      925.72      927.83     55.01 o 
   2  -1  12        1.91       -1.04      1.38 o 
   3  -1  12       48.76       42.31      9.96 o 
   4  -1  12       94.24      101.07     25.60 o 
  -5   0  12      109.54      115.83      4.24 o 
  -4   0  12       66.98       75.20      3.62 o 
  -3   0  12        5.75       13.40      4.02 o 
  -2   0  12      254.02      238.70     12.58 o 
  -1   0  12      207.86      218.79     10.14 o 
   0   0  12        4.07        2.13      1.25 o 
   1   0  12       70.41       57.51      9.51 o 
   2   0  12      245.35      260.24     27.87 o 
   3   0  12        4.56        8.70      2.14 o 
   4   0  12       11.62       17.89      3.99 o 
  -5   1  12       23.06       23.57      4.13 o 
  -4   1  12       21.38       23.97      2.87 o 
  -3   1  12      289.03      262.72     17.00 o 
  -2   1  12      219.13      209.04      7.94 o 
  -1   1  12      180.75      183.79      9.11 o 
   0   1  12     1240.32     1229.36     44.73 o 
   1   1  12      152.29      140.22     17.20 o 
   2   1  12       38.35       26.48      7.60 o 
   3   1  12       60.56       56.99     12.28 o 
   4   1  12        0.12       -2.75      3.07 o 
  -5   2  12        0.99        4.92      3.26 o 
  -4   2  12      122.19      113.32     12.96 o 
  -3   2  12      153.70      156.39      6.99 o 
  -2   2  12      373.12      357.13     13.21 o 
  -1   2  12      125.24      131.48      5.24 o 
   0   2  12        7.88       20.96      7.94 o 
   1   2  12        2.65       -2.35      1.56 o 
   2   2  12        0.10       -3.51      2.34 o 
   3   2  12        2.81        3.31      2.22 o 
  -4   3  12       43.83       43.06      5.08 o 
  -3   3  12      205.58      218.73     14.66 o 
  -2   3  12      123.19      120.49      4.18 o 
  -1   3  12      172.85      182.73      7.79 o 
   0   3  12       17.39       35.70      9.97 o 
   1   3  12      216.37      206.47     24.90 o 
   2   3  12        8.89        4.41      5.07 o 
   3   3  12       85.27       68.70     12.22 o 
  -4   4  12        2.91        6.76      2.48 o 
  -3   4  12       48.41       41.62      6.97 o 
  -2   4  12       18.22       23.18      4.46 o 
  -1   4  12        5.85        4.27      2.27 o 
   0   4  12       18.12       20.45      3.85 o 
   1   4  12        0.13       -1.91      2.11 o 
   2   4  12      281.00      283.55     35.95 o 
   3   4  12       17.53       14.16      5.03 o 
  -3   5  12       35.52       52.03     12.75 o 
  -2   5  12       27.21       28.85      4.63 o 
  -1   5  12        0.17       -2.55      2.25 o 
   0   5  12      345.14      387.77     33.63 o 
   1   5  12       25.00       17.53      3.20 o 
   2   5  12        7.13        2.23      2.58 o 
  -3   6  12        5.86        7.61      6.14 o 
  -2   6  12       53.54       52.27      7.01 o 
  -1   6  12      161.16      178.75     10.57 o 
   0   6  12        3.16        0.56      2.38 o 
   1   6  12       89.32       88.40     15.58 o 
  -1   7  12       20.05       16.50      4.63 o 
   0   7  12       45.97       52.37     12.84 o 
  -2  -6  13      232.90      231.76     12.12 o 
  -1  -6  13      295.59      300.63     10.09 o 
   0  -6  13        2.05        4.90      3.39 o 
   1  -6  13       97.37      122.91     13.61 o 
  -3  -5  13      238.41      232.45      4.63 o 
  -2  -5  13       81.45       83.14      7.77 o 
  -1  -5  13      438.94      454.31     10.69 o 
   0  -5  13       17.14       16.64      2.85 o 
   1  -5  13       10.27        9.35      4.10 o 
   2  -5  13        2.49        3.09      3.84 o 
  -3  -4  13      228.69      232.29      8.54 o 
  -2  -4  13      368.33      322.97     10.07 o 
  -1  -4  13       13.05       13.42      1.64 o 
   0  -4  13      110.56      112.42      5.99 o 
   1  -4  13       20.67       17.91      4.70 o 
   2  -4  13      102.22      103.89     10.35 o 
   3  -4  13       23.46       20.00      8.71 o 
  -4  -3  13      257.96      262.93      8.20 o 
  -3  -3  13        9.77       12.00      2.22 o 
  -2  -3  13      216.39      181.79     11.99 o 
  -1  -3  13       10.59        8.98      1.65 o 
   0  -3  13      114.64      125.31      7.32 o 
   1  -3  13      169.29      156.98     10.16 o 
   2  -3  13        9.53        6.47      2.71 o 
   3  -3  13      197.77      243.49     29.80 o 
  -4  -2  13      153.69      155.05      4.31 o 
  -3  -2  13       54.11       44.06      4.60 o 
  -2  -2  13      294.51      302.91     10.58 o 
  -1  -2  13      243.29      236.57      8.34 o 
   0  -2  13       11.25       10.64      1.62 o 
   1  -2  13      500.97      491.78     26.24 o 
   2  -2  13       56.15       67.07     10.61 o 
   3  -2  13        2.24        2.55      4.91 o 
  -4  -1  13       29.11       30.28      4.27 o 
  -3  -1  13      413.99      397.38     11.76 o 
  -2  -1  13      159.89      130.50      9.48 o 
  -1  -1  13      746.65      811.04     26.49 o 
   0  -1  13      614.63      651.78     28.76 o 
   1  -1  13        3.33       -1.03      1.82 o 
   2  -1  13       96.22       86.77      9.08 o 
   3  -1  13        7.85        2.93      3.72 o 
  -4   0  13       90.19       83.46      6.10 o 
  -3   0  13      142.49      148.42      9.52 o 
  -2   0  13      194.01      163.85      8.39 o 
  -1   0  13      350.33      375.15      7.10 o 
   0   0  13       37.30       42.35      8.04 o 
   1   0  13        1.99       -2.33      2.48 o 
   2   0  13        7.97        3.01      5.36 o 
   3   0  13       14.18        5.97      4.34 o 
  -4   1  13      237.60      246.92      6.38 o 
  -3   1  13       84.90       76.26      4.83 o 
  -2   1  13      248.52      233.80     12.91 o 
  -1   1  13      136.86      140.65      3.94 o 
   0   1  13      233.92      274.41     15.29 o 
   1   1  13        2.22       -0.63      2.46 o 
   2   1  13       32.74       23.45      8.06 o 
   3   1  13      112.95      118.76     18.90 o 
  -4   2  13        4.53        5.65      2.92 o 
  -3   2  13      158.06      155.88     10.05 o 
  -2   2  13       28.71       24.66      2.50 o 
  -1   2  13        6.68        4.54      4.09 o 
   0   2  13       12.92        9.97      1.69 o 
   1   2  13      235.73      258.86     29.44 o 
   2   2  13       12.58       10.29      6.49 o 
   3   2  13       32.39       20.60      6.19 o 
  -4   3  13        5.74        5.14      2.25 o 
  -3   3  13       23.11       20.51      2.97 o 
  -2   3  13        3.17       -0.93      2.05 o 
  -1   3  13      523.77      570.05     18.58 o 
   0   3  13      159.96      172.76      9.81 o 
   1   3  13        6.23       -0.16      2.32 o 
   2   3  13      204.50      196.25     32.71 o 
   3   3  13       42.76       38.69      8.44 o 
  -3   4  13        8.36        5.61      2.26 o 
  -2   4  13       69.81       78.79     10.12 o 
  -1   4  13        1.39       -1.43      2.22 o 
   0   4  13       33.71       31.78      3.96 o 
   1   4  13       19.15       21.22      5.38 o 
   2   4  13        6.26       -0.75      3.24 o 
  -3   5  13        2.11        9.37      6.83 o 
  -2   5  13      139.91      145.61      5.39 o 
  -1   5  13       66.48       59.26      8.52 o 
   0   5  13       11.61        6.38      2.46 o 
   1   5  13       22.14       14.84      5.39 o 
  -2   6  13        1.99       -1.51      3.30 o 
  -1   6  13        1.42       -2.99      3.07 o 
   0   6  13       19.41        3.88      6.34 o 
  -2  -5  14        3.06        1.38      2.32 o 
  -1  -5  14      128.41      148.22      4.10 o 
   0  -5  14      217.64      253.51      9.22 o 
   1  -5  14        9.61        4.60      3.03 o 
  -3  -4  14       39.77       40.36      4.50 o 
  -2  -4  14      240.11      228.05     10.25 o 
  -1  -4  14       59.96       54.18      5.02 o 
   0  -4  14      311.98      331.41     10.81 o 
   1  -4  14      167.48      186.11     14.70 o 
   2  -4  14        0.81       -3.62      2.42 o 
  -3  -3  14      152.59      161.60      5.40 o 
  -2  -3  14      336.99      343.30     12.58 o 
  -1  -3  14      440.79      441.47     11.58 o 
   0  -3  14        0.12       -1.76      1.81 o 
   1  -3  14       28.32       23.29      4.60 o 
   2  -3  14        3.97       -3.10      2.06 o 
  -4  -2  14       29.65       49.48      7.68 o 
  -3  -2  14      578.90      559.35     10.59 o 
  -2  -2  14      152.30      124.36      8.66 o 
  -1  -2  14      351.66      364.19     11.09 o 
   0  -2  14       26.86       22.59      2.51 o 
   1  -2  14       14.29        9.98      2.73 o 
   2  -2  14       31.91       29.86      6.16 o 
  -4  -1  14      174.47      180.94     11.63 o 
  -3  -1  14      129.79      138.95     11.13 o 
  -2  -1  14       92.44       83.79      6.84 o 
  -1  -1  14        0.62        2.32      1.94 o 
   0  -1  14       65.70       78.78      6.07 o 
   1  -1  14        0.22       -1.62      1.79 o 
   2  -1  14      261.51      313.16     26.82 o 
   3  -1  14       44.86       46.82     13.37 o 
  -4   0  14      171.44      172.99      5.07 o 
  -3   0  14        0.65       -2.07      2.88 o 
  -2   0  14      149.06      141.93      6.44 o 
  -1   0  14       11.49        9.85      2.93 o 
   0   0  14      238.01      277.89     12.85 o 
   1   0  14      165.27      189.22     19.45 o 
   2   0  14        4.67        0.02      3.88 o 
   3   0  14       72.32       78.21     26.61 o 
  -4   1  14       82.52       60.59      7.84 o 
  -3   1  14      126.85      112.10      7.40 o 
  -2   1  14      124.69      127.32     11.38 o 
  -1   1  14      373.28      418.17     21.84 o 
   0   1  14      115.51      135.28      5.88 o 
   1   1  14      378.20      381.07     37.51 o 
   2   1  14       36.83       31.88      8.58 o 
  -4   2  14       13.51       10.16      3.56 o 
  -3   2  14       35.32       28.71      2.66 o 
  -2   2  14      241.14      259.35     13.20 o 
  -1   2  14       44.39       55.06      8.15 o 
   0   2  14      141.25      175.21      9.07 o 
   1   2  14        8.22        2.64      3.74 o 
   2   2  14        3.78       -1.40      2.91 o 
  -3   3  14       47.94       38.64      2.50 o 
  -2   3  14      210.53      244.05      7.73 o 
  -1   3  14        2.52        2.58      3.83 o 
   0   3  14        9.98        3.86      2.11 o 
   1   3  14        0.39       -3.73      2.83 o 
   2   3  14       14.13        9.69      5.16 o 
  -3   4  14       74.25       92.91      8.09 o 
  -2   4  14       13.73       15.11      6.37 o 
  -1   4  14        5.03        5.00      2.80 o 
   0   4  14       41.83       29.47      5.05 o 
   1   4  14        0.80       -4.55      3.04 o 
  -2   5  14       35.21       29.14      3.25 o 
  -1   5  14       36.08       27.56      4.31 o 
   0   5  14        0.81       -3.68      2.45 o 
  -2  -4  15       66.88       66.96      7.75 o 
  -1  -4  15       33.63       31.78      4.21 o 
   0  -4  15        9.95       11.31      2.48 o 
   1  -4  15       13.77       10.52      3.57 o 
  -3  -3  15       61.23       64.75      9.86 o 
  -2  -3  15        1.17       -3.28      3.33 o 
  -1  -3  15      185.69      199.73      4.57 o 
   0  -3  15        4.66        7.19      2.00 o 
   1  -3  15      147.73      157.83      9.36 o 
  -3  -2  15       44.72       56.97     10.02 o 
  -2  -2  15       96.17       91.73      9.84 o 
  -1  -2  15      101.97      112.42      4.49 o 
   0  -2  15      323.16      382.10     18.70 o 
   1  -2  15        5.61        1.32      1.61 o 
   2  -2  15       87.07       73.89     12.35 o 
  -3  -1  15       28.12       25.23      4.43 o 
  -2  -1  15      404.20      418.52     14.42 o 
  -1  -1  15       51.92       54.64      6.08 o 
   0  -1  15      138.86      162.20      6.70 o 
   1  -1  15       37.34       34.03      4.25 o 
   2  -1  15       10.64        6.94      6.27 o 
  -3   0  15      302.80      308.86     16.01 o 
  -2   0  15      163.11      159.92      9.52 o 
  -1   0  15      270.62      292.92     12.04 o 
   0   0  15       23.52       29.91      5.17 o 
   1   0  15       43.84       45.95      8.54 o 
   2   0  15        6.59       -1.84      4.84 o 
  -3   1  15      159.90      166.02     15.40 o 
  -2   1  15       90.26       88.98      8.36 o 
  -1   1  15       33.60       30.16      3.15 o 
   0   1  15        6.28        5.28      2.32 o 
   1   1  15       41.15       50.97      7.31 o 
   2   1  15       32.44       37.60      6.60 o 
  -3   2  15       56.63       44.69      5.57 o 
  -2   2  15       22.45       24.16      2.93 o 
  -1   2  15       13.21       16.14      6.86 o 
   0   2  15       35.26       44.35      6.39 o 
   1   2  15       14.90       14.12      4.80 o 
   2   2  15      118.12      114.11     20.43 o 
  -3   3  15        0.06        2.66      4.31 o 
  -2   3  15       34.43       47.85     10.11 o 
  -1   3  15       99.11      118.27      6.21 o 
   0   3  15      162.60      197.57     15.28 o 
   1   3  15      113.09      113.52     17.41 o 
  -2   4  15        1.81        3.29      4.97 o 
  -1   4  15       76.52       96.58      6.82 o 
   0   4  15       42.99       34.51      6.28 o 
  -1  -3  16       63.69       83.55      5.58 o 
   0  -3  16      239.53      284.79      5.35 o 
  -2  -2  16      115.21      127.16      8.14 o 
  -1  -2  16       59.08       57.81      6.14 o 
   0  -2  16       21.38       22.64      2.80 o 
   1  -2  16        1.26       -2.24      2.24 o 
  -2  -1  16       53.97       51.22      7.91 o 
  -1  -1  16       93.34      104.80      2.95 o 
   0  -1  16       19.23       21.73      3.92 o 
   1  -1  16       17.81       12.41      3.95 o 
  -2   0  16        9.12        6.35      2.26 o 
  -1   0  16      123.14      146.28      9.32 o 
   0   0  16       12.91       16.41      3.76 o 
   1   0  16       98.62       98.28     15.56 o 
  -2   1  16       63.90       71.11      9.52 o 
  -1   1  16       53.57       62.48     10.67 o 
   0   1  16       83.11       86.29     10.15 o 
   1   1  16       32.55       40.08      7.79 o 
  -2   2  16      174.14      204.57     14.47 o 
  -1   2  16       88.80      111.96     11.93 o 
   0   2  16       51.28       51.58      7.56 o 
  -1   3  16       21.00       24.95      4.11 o 
                                                 
